# Supplementary material for: EPSTI1 as an immune biomarker predicts the prognosis of patients with stage III colon cancer
Source: Front Immunol. 2022 Oct 18;13:987394. doi: 10.3389/fimmu.2022.987394 (PMC9623419; doi:10.3389/fimmu.2022.987394)
Supplement: Supplementary file 1 [file Table_1.xlsx]

## Sheet: GSE39582
Table S1 TME immnune scores of patients with stage III CC
ID	Cohorts	TME immune score	Group
GSM971962	GSE39582	0.773335	High
GSM971964	GSE39582	-1.19402	Low
GSM971966	GSE39582	-0.377282	High
GSM971977	GSE39582	2.53298	High
GSM971980	GSE39582	5.4132	High
GSM971982	GSE39582	6.35716	High
GSM971983	GSE39582	6.45375	High
GSM971996	GSE39582	5.50399	High
GSM971997	GSE39582	8.37057	High
GSM971998	GSE39582	-0.594809	High
GSM971999	GSE39582	1.29347	High
GSM972000	GSE39582	-3.24436	Low
GSM972001	GSE39582	-0.687533	High
GSM972002	GSE39582	-1.23415	Low
GSM972017	GSE39582	-0.624662	High
GSM972018	GSE39582	3.35712	High
GSM972019	GSE39582	4.49361	High
GSM972020	GSE39582	-0.127385	High
GSM972021	GSE39582	-1.36221	Low
GSM972022	GSE39582	-0.723851	High
GSM972023	GSE39582	-3.30649	Low
GSM972024	GSE39582	-2.462	Low
GSM972025	GSE39582	-1.66438	Low
GSM972026	GSE39582	1.68574	High
GSM972027	GSE39582	-4.22886	Low
GSM972028	GSE39582	-0.855735	Low
GSM972029	GSE39582	-1.37173	Low
GSM972030	GSE39582	-1.97549	Low
GSM972096	GSE39582	-4.1662	Low
GSM972097	GSE39582	-4.41349	Low
GSM972098	GSE39582	-4.23557	Low
GSM972099	GSE39582	-3.88643	Low
GSM972100	GSE39582	-1.43858	Low
GSM972101	GSE39582	-1.1582	Low
GSM972102	GSE39582	0.654485	High
GSM972103	GSE39582	4.81887	High
GSM972104	GSE39582	-0.69681	High
GSM972105	GSE39582	-1.57969	Low
GSM972106	GSE39582	-1.37545	Low
GSM972107	GSE39582	1.76688	High
GSM972108	GSE39582	0.589735	High
GSM972109	GSE39582	1.81107	High
GSM972110	GSE39582	0.698974	High
GSM972111	GSE39582	-0.881082	Low
GSM972112	GSE39582	1.85133	High
GSM972113	GSE39582	-3.27755	Low
GSM972114	GSE39582	-1.93526	Low
GSM972115	GSE39582	-2.84358	Low
GSM972116	GSE39582	-3.19101	Low
GSM972117	GSE39582	9.81839	High
GSM972118	GSE39582	-3.04825	Low
GSM972119	GSE39582	-3.73652	Low
GSM972120	GSE39582	4.6289	High
GSM972121	GSE39582	-1.56858	Low
GSM972122	GSE39582	-3.44457	Low
GSM972133	GSE39582	-0.333616	High
GSM972134	GSE39582	-2.55862	Low
GSM972136	GSE39582	-2.65066	Low
GSM972139	GSE39582	-3.54942	Low
GSM972141	GSE39582	0.598047	High
GSM972142	GSE39582	-2.67397	Low
GSM972145	GSE39582	-1.67879	Low
GSM972146	GSE39582	-0.286793	High
GSM972148	GSE39582	2.43149	High
GSM972150	GSE39582	-1.8273	Low
GSM972151	GSE39582	-0.775074	High
GSM972152	GSE39582	-1.33199	Low
GSM972154	GSE39582	-0.210767	High
GSM972155	GSE39582	-3.72362	Low
GSM972156	GSE39582	-2.11317	Low
GSM972157	GSE39582	-0.907754	Low
GSM972158	GSE39582	4.00603	High
GSM972159	GSE39582	-0.118456	High
GSM972162	GSE39582	1.24042	High
GSM972164	GSE39582	-0.722639	High
GSM972166	GSE39582	-3.9178	Low
GSM972168	GSE39582	0.815062	High
GSM972170	GSE39582	0.788176	High
GSM972171	GSE39582	10.5064	High
GSM972174	GSE39582	-1.77859	Low
GSM972175	GSE39582	-1.54504	Low
GSM972176	GSE39582	2.24103	High
GSM972178	GSE39582	-3.33177	Low
GSM972181	GSE39582	-1.73868	Low
GSM972183	GSE39582	-3.1931	Low
GSM972185	GSE39582	-3.24128	Low
GSM972186	GSE39582	-1.78217	Low
GSM972188	GSE39582	-3.03842	Low
GSM972189	GSE39582	7.14023	High
GSM972191	GSE39582	-1.48278	Low
GSM972193	GSE39582	-2.45624	Low
GSM972194	GSE39582	-0.512009	High
GSM972198	GSE39582	-1.56858	Low
GSM972199	GSE39582	-2.20787	Low
GSM972201	GSE39582	1.76492	High
GSM972202	GSE39582	-0.0450745	High
GSM972203	GSE39582	2.06279	High
GSM972207	GSE39582	0.825772	High
GSM972211	GSE39582	-3.51107	Low
GSM972215	GSE39582	3.05607	High
GSM972220	GSE39582	7.07777	High
GSM972224	GSE39582	4.49401	High
GSM972230	GSE39582	-1.93358	Low
GSM972235	GSE39582	0.264317	High
GSM972238	GSE39582	1.5452	High
GSM972246	GSE39582	-1.4152	Low
GSM972250	GSE39582	-1.8374	Low
GSM972261	GSE39582	3.3593	High
GSM972263	GSE39582	3.20294	High
GSM972265	GSE39582	0.846622	High
GSM972268	GSE39582	-2.14586	Low
GSM972271	GSE39582	-0.482687	High
GSM972274	GSE39582	8.47816	High
GSM972276	GSE39582	4.31132	High
GSM972279	GSE39582	0.7322	High
GSM972291	GSE39582	-0.0626281	High
GSM972295	GSE39582	-2.37194	Low
GSM972301	GSE39582	-0.348682	High
GSM972302	GSE39582	-3.41759	Low
GSM972305	GSE39582	1.69473	High
GSM972308	GSE39582	5.34459	High
GSM972310	GSE39582	0.580082	High
GSM972314	GSE39582	6.83892	High
GSM972320	GSE39582	-3.53868	Low
GSM972321	GSE39582	-1.78319	Low
GSM972323	GSE39582	-3.16945	Low
GSM972325	GSE39582	1.38504	High
GSM972328	GSE39582	-3.62904	Low
GSM972334	GSE39582	10.987	High
GSM972336	GSE39582	-3.47612	Low
GSM972337	GSE39582	8.80565	High
GSM972339	GSE39582	-1.60594	Low
GSM972341	GSE39582	3.3068	High
GSM972345	GSE39582	0.177873	High
GSM972346	GSE39582	-2.24037	Low
GSM972349	GSE39582	0.26723	High
GSM972352	GSE39582	-2.28001	Low
GSM972354	GSE39582	8.44127	High
GSM972360	GSE39582	4.40244	High
GSM972361	GSE39582	10.2433	High
GSM972362	GSE39582	-1.54767	Low
GSM972363	GSE39582	3.09911	High
GSM972364	GSE39582	-3.26318	Low
GSM972365	GSE39582	-0.103809	High
GSM972366	GSE39582	-2.47344	Low
GSM972367	GSE39582	-1.16559	Low
GSM972368	GSE39582	1.15724	High
GSM972369	GSE39582	2.06488	High
GSM972370	GSE39582	-0.134135	High
GSM972371	GSE39582	-3.52902	Low
GSM972372	GSE39582	0.0416544	High
GSM972373	GSE39582	-4.96228	Low
GSM972374	GSE39582	4.33416	High
GSM972375	GSE39582	-0.694323	High
GSM972376	GSE39582	-1.83444	Low
GSM972377	GSE39582	0.589268	High
GSM972378	GSE39582	-3.43225	Low
GSM972379	GSE39582	-1.45864	Low
GSM972380	GSE39582	2.59962	High
GSM972390	GSE39582	-1.7066	Low
GSM972394	GSE39582	-0.955364	Low
GSM972395	GSE39582	0.50585	High
GSM972399	GSE39582	-1.70495	Low
GSM972411	GSE39582	-2.11984	Low
GSM972412	GSE39582	-2.08711	Low
GSM972413	GSE39582	-3.36817	Low
GSM972415	GSE39582	-3.33868	Low
GSM972419	GSE39582	-3.52017	Low
GSM972420	GSE39582	3.60485	High
GSM972421	GSE39582	-3.47514	Low
GSM972425	GSE39582	-1.88631	Low
GSM972428	GSE39582	-1.25299	Low
GSM972429	GSE39582	-0.282595	High
GSM972431	GSE39582	0.497555	High
GSM972432	GSE39582	-3.4563	Low
GSM972433	GSE39582	-1.40974	Low
GSM972435	GSE39582	-4.12406	Low
GSM972444	GSE39582	5.94507	High
GSM972449	GSE39582	-2.82326	Low
GSM972452	GSE39582	10.8812	High
GSM972453	GSE39582	-0.179952	High
GSM972455	GSE39582	4.56945	High
GSM972457	GSE39582	-1.6105	Low
GSM972466	GSE39582	2.04897	High
GSM972467	GSE39582	0.364036	High
GSM972474	GSE39582	0.867529	High
GSM972476	GSE39582	-2.08449	Low
GSM972479	GSE39582	-1.4834	Low
GSM972481	GSE39582	-1.85763	Low
GSM972495	GSE39582	1.34247	High
GSM972497	GSE39582	-2.26369	Low
GSM972498	GSE39582	-3.19489	Low
GSM972499	GSE39582	6.97969	High
GSM972501	GSE39582	0.83334	High
GSM972504	GSE39582	0.829727	High
GSM972507	GSE39582	4.40585	High
GSM972511	GSE39582	-0.19034	High
GSM972512	GSE39582	-2.59143	Low
GSM972513	GSE39582	-3.52446	Low
GSM972518	GSE39582	-0.784882	High
GSM972520	GSE39582	1.70066	High
GSM1681355	GSE39582	-5.08963	Low
GSM1681365	GSE39582	-3.98515	Low
GSM1681367	GSE39582	-1.41244	Low
GSM1681368	GSE39582	-2.0282	Low
GSM1681369	GSE39582	-2.54452	Low

## Sheet: TCGA-COAD
Table S1 TME immnune scores of patients with stage III CC
ID	Cohort	TME immune score	Group
TCGA-4N-A93T	TCGA-COAD	-4.91039	Low
TCGA-A6-2672	TCGA-COAD	7.19312	High
TCGA-A6-2677	TCGA-COAD	-3.12575	Low
TCGA-A6-2678	TCGA-COAD	4.142	High
TCGA-A6-3807	TCGA-COAD	3.50083	High
TCGA-A6-4107	TCGA-COAD	-1.32225	High
TCGA-A6-5657	TCGA-COAD	0.945453	High
TCGA-A6-5660	TCGA-COAD	-3.1887	Low
TCGA-A6-5664	TCGA-COAD	-1.4916	Low
TCGA-A6-5667	TCGA-COAD	-0.845206	High
TCGA-A6-6137	TCGA-COAD	-1.03698	High
TCGA-A6-6649	TCGA-COAD	0.0192612	High
TCGA-A6-6651	TCGA-COAD	0.401545	High
TCGA-A6-6654	TCGA-COAD	4.83908	High
TCGA-A6-6781	TCGA-COAD	2.94342	High
TCGA-A6-A565	TCGA-COAD	0.581364	High
TCGA-A6-A566	TCGA-COAD	0.101368	High
TCGA-A6-A56B	TCGA-COAD	-3.96783	Low
TCGA-A6-A5ZU	TCGA-COAD	-0.448619	High
TCGA-AA-3516	TCGA-COAD	5.35489	High
TCGA-AA-3519	TCGA-COAD	-0.848267	High
TCGA-AA-3525	TCGA-COAD	1.84466	High
TCGA-AA-3529	TCGA-COAD	-3.40114	Low
TCGA-AA-3542	TCGA-COAD	-4.97449	Low
TCGA-AA-3548	TCGA-COAD	-0.529966	High
TCGA-AA-3552	TCGA-COAD	1.43795	High
TCGA-AA-3560	TCGA-COAD	-1.43453	Low
TCGA-AA-3562	TCGA-COAD	-2.31566	Low
TCGA-AA-3666	TCGA-COAD	1.97474	High
TCGA-AA-3672	TCGA-COAD	5.68254	High
TCGA-AA-3678	TCGA-COAD	0.321074	High
TCGA-AA-3681	TCGA-COAD	2.7326	High
TCGA-AA-3712	TCGA-COAD	1.14844	High
TCGA-AA-3811	TCGA-COAD	1.72017	High
TCGA-AA-3842	TCGA-COAD	0.906945	High
TCGA-AA-3844	TCGA-COAD	1.37204	High
TCGA-AA-3848	TCGA-COAD	-2.60946	Low
TCGA-AA-3860	TCGA-COAD	2.51895	High
TCGA-AA-3949	TCGA-COAD	9.39974	High
TCGA-AA-3952	TCGA-COAD	-3.22515	Low
TCGA-AA-3955	TCGA-COAD	-1.60276	Low
TCGA-AA-3971	TCGA-COAD	1.16488	High
TCGA-AA-3976	TCGA-COAD	-1.3318	High
TCGA-AA-3982	TCGA-COAD	1.80114	High
TCGA-AA-3994	TCGA-COAD	-1.14661	High
TCGA-AA-A00F	TCGA-COAD	-2.65447	Low
TCGA-AA-A00J	TCGA-COAD	-0.280607	High
TCGA-AA-A00O	TCGA-COAD	-2.1209	Low
TCGA-AA-A00Q	TCGA-COAD	0.899525	High
TCGA-AA-A00U	TCGA-COAD	-0.980139	High
TCGA-AA-A01C	TCGA-COAD	-0.347957	High
TCGA-AA-A01D	TCGA-COAD	-1.72018	Low
TCGA-AA-A01F	TCGA-COAD	-3.52296	Low
TCGA-AA-A01K	TCGA-COAD	0.647168	High
TCGA-AA-A01P	TCGA-COAD	12.0626	High
TCGA-AA-A01R	TCGA-COAD	8.13908	High
TCGA-AA-A01S	TCGA-COAD	-4.37966	Low
TCGA-AA-A01T	TCGA-COAD	-1.14766	High
TCGA-AA-A01X	TCGA-COAD	-4.99107	Low
TCGA-AA-A03F	TCGA-COAD	-3.86032	Low
TCGA-AD-6888	TCGA-COAD	-3.09741	Low
TCGA-AD-6895	TCGA-COAD	6.33502	High
TCGA-AD-6899	TCGA-COAD	4.14358	High
TCGA-AD-6965	TCGA-COAD	-1.69117	Low
TCGA-AY-4070	TCGA-COAD	-0.849074	High
TCGA-AY-6196	TCGA-COAD	5.44794	High
TCGA-AY-6386	TCGA-COAD	-1.10508	High
TCGA-AZ-4308	TCGA-COAD	-1.73473	Low
TCGA-AZ-4615	TCGA-COAD	8.9335	High
TCGA-AZ-6605	TCGA-COAD	1.88823	High
TCGA-AZ-6608	TCGA-COAD	-3.69911	Low
TCGA-CA-6715	TCGA-COAD	-3.6129	Low
TCGA-CK-4947	TCGA-COAD	1.88373	High
TCGA-CK-4948	TCGA-COAD	-2.36695	Low
TCGA-CK-4950	TCGA-COAD	1.0258	High
TCGA-CK-4952	TCGA-COAD	-1.77939	Low
TCGA-CK-5914	TCGA-COAD	5.09458	High
TCGA-CM-4748	TCGA-COAD	-0.297752	High
TCGA-CM-4750	TCGA-COAD	-0.628103	High
TCGA-CM-4751	TCGA-COAD	4.76254	High
TCGA-CM-5341	TCGA-COAD	1.89406	High
TCGA-CM-5344	TCGA-COAD	-2.68991	Low
TCGA-CM-5348	TCGA-COAD	-0.427142	High
TCGA-CM-5863	TCGA-COAD	-1.8441	Low
TCGA-CM-6162	TCGA-COAD	3.90856	High
TCGA-CM-6167	TCGA-COAD	-0.461279	High
TCGA-CM-6172	TCGA-COAD	-2.98045	Low
TCGA-CM-6680	TCGA-COAD	1.8529	High
TCGA-D5-5538	TCGA-COAD	2.21669	High
TCGA-D5-5539	TCGA-COAD	-1.60694	Low
TCGA-D5-5541	TCGA-COAD	3.09687	High
TCGA-D5-6535	TCGA-COAD	2.80928	High
TCGA-D5-6537	TCGA-COAD	0.367489	High
TCGA-D5-6538	TCGA-COAD	-5.59226	Low
TCGA-D5-6922	TCGA-COAD	2.13436	High
TCGA-D5-6926	TCGA-COAD	2.64043	High
TCGA-D5-6931	TCGA-COAD	0.986451	High
TCGA-DM-A0XF	TCGA-COAD	1.22043	High
TCGA-DM-A1DA	TCGA-COAD	-0.134617	High
TCGA-DM-A1HA	TCGA-COAD	0.506692	High
TCGA-DM-A1HB	TCGA-COAD	-3.62765	Low
TCGA-DM-A288	TCGA-COAD	-5.87983	Low
TCGA-DM-A28A	TCGA-COAD	0.234948	High
TCGA-DM-A28F	TCGA-COAD	-1.10878	High
TCGA-DM-A28H	TCGA-COAD	-3.79119	Low
TCGA-F4-6459	TCGA-COAD	-1.99717	Low
TCGA-F4-6460	TCGA-COAD	-1.05919	High
TCGA-F4-6461	TCGA-COAD	-1.63218	Low
TCGA-F4-6704	TCGA-COAD	0.55743	High
TCGA-F4-6807	TCGA-COAD	4.61806	High
TCGA-G4-6293	TCGA-COAD	1.82765	High
TCGA-G4-6298	TCGA-COAD	-4.92366	Low
TCGA-G4-6299	TCGA-COAD	4.14819	High
TCGA-G4-6307	TCGA-COAD	-4.89774	Low
TCGA-G4-6309	TCGA-COAD	-0.414771	High
TCGA-G4-6310	TCGA-COAD	-4.45858	Low
TCGA-G4-6311	TCGA-COAD	-1.52695	Low
TCGA-G4-6317	TCGA-COAD	-2.97791	Low
TCGA-G4-6320	TCGA-COAD	-2.91996	Low
TCGA-G4-6321	TCGA-COAD	-1.43338	Low
TCGA-G4-6322	TCGA-COAD	-0.407721	High
TCGA-NH-A50V	TCGA-COAD	0.18169	High
TCGA-NH-A6GA	TCGA-COAD	-1.76973	Low
TCGA-NH-A6GB	TCGA-COAD	-0.258069	High
TCGA-QG-A5YV	TCGA-COAD	-0.51274	High
TCGA-QG-A5YW	TCGA-COAD	0.112357	High
TCGA-QG-A5Z1	TCGA-COAD	-4.25736	Low
TCGA-RU-A8FL	TCGA-COAD	-4.41002	Low
