# Supplementary material for: EPSTI1 as an immune biomarker predicts the prognosis of patients with stage III colon cancer
Source: Front Immunol. 2022 Oct 18;13:987394. doi: 10.3389/fimmu.2022.987394 (PMC9623419; doi:10.3389/fimmu.2022.987394)
Supplement: Supplementary file 2 [file Table_2.xlsx]

## Sheet: GSE39582_DEG
Table S2 DEG analysis results
ID	logFC	AveExpr	t	P.Value	adj.P.Val	B
CXCL10	2.52156	7.50306	16.2076	1.14669e-38	2.2379e-34	76.7531
CXCL9	2.5389	7.15587	16.126	2.05727e-38	2.2379e-34	76.1841
STAT1	1.03595	10.2361	13.5222	2.90775e-30	2.1087e-26	57.8851
UBE2L6	1.18598	8.6022	13.4718	4.18141e-30	2.27427e-26	57.5304
UBD	2.2316	8.96856	13.1135	5.52736e-29	2.40506e-25	55.0092
PSMB9	1.23345	9.06634	12.909	2.40633e-28	8.72537e-25	53.5724
CXCL11	2.92702	5.92072	12.8756	3.05944e-28	9.50875e-25	53.3378
GBP5	1.28429	5.49874	12.8446	3.82232e-28	1.03948e-24	53.1204
IL2RB	0.92273	6.86295	12.6042	2.14698e-27	5.18998e-24	51.4343
IRF1	0.961351	8.05482	12.5483	3.20573e-27	6.97439e-24	51.0427
IDO1	1.89622	6.57132	12.4754	5.40052e-27	1.06812e-23	50.5331
GBP1	1.40491	8.90309	12.4163	8.24653e-27	1.4951e-23	50.1195
TAP1	1.05327	8.89384	12.2864	2.08826e-26	3.49478e-23	49.2116
FAM26F	1.47712	6.57417	12.246	2.78754e-26	4.33184e-23	48.9293
IFIT3	1.64825	7.50596	12.0912	8.40817e-26	1.21952e-22	47.8505
PARP9	1.05542	7.75903	11.9973	1.64198e-25	2.23268e-22	47.1964
PLA2G7	1.24235	6.35256	11.602	2.71611e-24	3.47599e-21	44.4541
CXCL13	2.38444	5.48932	11.4284	9.26075e-24	1.11932e-20	43.2553
WARS	1.14232	9.41179	11.2541	3.16052e-23	3.61897e-20	42.0555
GBP4	1.13781	5.54478	11.0963	9.57245e-23	1.04129e-19	40.9724
RARRES3	1.66071	7.62651	11.0503	1.32113e-22	1.36869e-19	40.6575
HLA-DMB	1.12402	8.22067	11.0142	1.70087e-22	1.682e-19	40.4106
HLA-DMA	1.3665	8.08601	10.9557	2.56037e-22	2.42189e-19	40.0108
LOC101060835	1.31379	10.6803	10.8607	4.96808e-22	4.50356e-19	39.363
LAP3	0.791542	9.64658	10.809	7.12347e-22	6.19913e-19	39.0108
HLA-DRA	1.5338	10.6435	10.7099	1.41889e-21	1.18728e-18	38.3373
CD74	1.07866	11.1931	10.5599	4.01217e-21	3.2112e-18	37.3214
TNFSF13B	1.41406	6.86191	10.5557	4.13282e-21	3.2112e-18	37.2925
CD2	1.09709	6.55452	10.5322	4.86075e-21	3.51602e-18	37.1339
LAMP3	1.16572	6.60721	10.5317	4.87616e-21	3.51602e-18	37.1309
TRIM69	0.90432	7.28869	10.5278	5.00996e-21	3.51602e-18	37.1044
HPS5	0.650865	6.41647	10.4731	7.31088e-21	4.91669e-18	36.7351
GZMA	1.54035	5.89027	10.4702	7.45775e-21	4.91669e-18	36.7156
IFI30	1.05106	9.98708	10.4571	8.16686e-21	5.22583e-18	36.6269
NKG7	1.10615	5.53771	10.4505	8.54262e-21	5.31009e-18	36.5829
TAP2	0.95234	7.53656	10.3255	2.02139e-20	1.22159e-17	35.7412
SAMSN1	1.28145	6.19815	10.2529	3.32749e-20	1.95656e-17	35.2542
SLAMF8	1.12496	5.95694	10.2004	4.76618e-20	2.72877e-17	34.9031
PARP14	0.799917	7.58552	10.1796	5.49667e-20	3.0663e-17	34.7637
APOL3	0.814297	6.11397	10.1746	5.68664e-20	3.09296e-17	34.7305
FCER1G	1.26975	7.74562	10.1615	6.21933e-20	3.30019e-17	34.6431
HLA-DPA1	1.30478	10.9662	10.1344	7.48794e-20	3.87876e-17	34.4617
LOC100509457	1.64208	8.66179	10.1029	9.28688e-20	4.69873e-17	34.2513
LOC100996809	1.15332	10.4359	10.0862	1.04098e-19	5.14716e-17	34.1398
HLA-E	0.590814	11.3706	10.0811	1.07779e-19	5.21076e-17	34.1058
CCL18	2.07212	8.11181	10.0678	1.17987e-19	5.58025e-17	34.0174
HLA-DRB1	1.08829	10.8949	10.0485	1.34557e-19	6.22856e-17	33.889
MNDA	1.38841	5.80967	10.0077	1.77666e-19	8.0527e-17	33.6175
CCL5	1.2498	7.61649	10.0042	1.82008e-19	8.08114e-17	33.5939
PTPRC	1.28269	7.01642	9.99939	1.88015e-19	8.18091e-17	33.5622
CD53	1.0875	8.37198	9.97251	2.25727e-19	9.62923e-17	33.3836
CCL4	1.23685	7.26827	9.96272	2.4125e-19	1.00935e-16	33.3186
FCGR3B	1.53848	6.3552	9.89679	3.77436e-19	1.54934e-16	32.8814
TIGIT	0.599925	4.42937	9.81004	6.79117e-19	2.73609e-16	32.3075
BATF2	0.950141	7.30936	9.75429	9.89642e-19	3.91467e-16	31.9397
BTN3A3	0.924552	6.85778	9.72874	1.17571e-18	4.56762e-16	31.7714
FPR3	1.14268	6.41684	9.7176	1.26739e-18	4.83744e-16	31.6981
GNLY	1.1926	5.48274	9.71026	1.33163e-18	4.99498e-16	31.6498
IL15RA	0.598361	7.36991	9.70492	1.38036e-18	5.09001e-16	31.6147
OAS2	1.49953	6.5432	9.68906	1.53593e-18	5.56928e-16	31.5104
IFI44	1.56778	6.19387	9.68078	1.62398e-18	5.792e-16	31.4559
NLRC5	0.927677	7.43068	9.66253	1.83616e-18	6.44314e-16	31.336
CD300A	0.831803	7.0909	9.60128	2.77054e-18	9.56758e-16	30.9342
CD86	0.999696	5.815	9.57564	3.29032e-18	1.1185e-15	30.7663
LCP2	1.05138	6.69785	9.51603	4.90407e-18	1.64143e-15	30.3765
SLA	0.82328	7.18132	9.50632	5.23322e-18	1.70846e-15	30.3131
CLEC7A	1.07318	6.08629	9.50552	5.2614e-18	1.70846e-15	30.3079
FCGR1B	1.22564	5.27738	9.50264	5.36334e-18	1.71595e-15	30.2891
SAMHD1	0.707196	8.78429	9.49482	5.65116e-18	1.78184e-15	30.2381
FCGR2A	1.27136	6.66324	9.48984	5.84256e-18	1.81587e-15	30.2055
C1QB	1.29835	7.79485	9.46195	7.03826e-18	2.15668e-15	30.0237
SAMD9L	1.28459	6.53119	9.40093	1.05708e-17	3.19414e-15	29.6266
HCK	0.942785	6.63773	9.3987	1.07286e-17	3.19741e-15	29.6121
TRAC	0.810536	7.32668	9.37754	1.23508e-17	3.63112e-15	29.4746
BTN2A2	0.486757	6.40384	9.36096	1.379e-17	4.00019e-15	29.367
HLA-DQB1	1.24166	8.04277	9.28122	2.34071e-17	6.7006e-15	28.8504
ITGB2	1.10523	7.21279	9.25981	2.69714e-17	7.62063e-15	28.712
CD8A	1.06274	6.22278	9.21557	3.61374e-17	1.00796e-14	28.4264
BST2	1.45647	7.85839	9.20995	3.75029e-17	1.0328e-14	28.3902
TFEC	0.94171	3.85026	9.20495	3.87631e-17	1.05416e-14	28.3579
NCF2	1.28304	5.90698	9.19841	4.04724e-17	1.08706e-14	28.3158
IGSF6	0.884265	4.77556	9.1871	4.36083e-17	1.157e-14	28.2429
MYO1F	0.638169	6.46611	9.13141	6.29441e-17	1.6499e-14	27.8847
SLAMF7	1.20248	6.1416	9.12373	6.62067e-17	1.71475e-14	27.8354
MIR155	0.981699	3.85706	9.11059	7.21825e-17	1.84753e-14	27.751
HLA-DPB1	1.15006	9.35549	9.10223	7.62634e-17	1.92929e-14	27.6973
HLA-DRB6	0.745998	7.02113	9.09745	7.86946e-17	1.96791e-14	27.6667
CCR1	0.902824	6.27963	9.08255	8.67861e-17	2.14559e-14	27.5712
ICAM1	0.882858	7.25591	9.0736	9.204e-17	2.24991e-14	27.5138
SP110	0.627249	7.52256	9.06838	9.52519e-17	2.30256e-14	27.4803
CCR5	0.739492	6.60153	9.05853	1.01609e-16	2.42925e-14	27.4173
GZMH	1.02934	5.13535	9.04928	1.07964e-16	2.55312e-14	27.358
CYBB	1.02865	6.51293	9.01305	1.36895e-16	3.20247e-14	27.1263
RASSF5	0.765206	7.56624	8.9906	1.58551e-16	3.6696e-14	26.983
CD163	1.34047	7.24579	8.98172	1.68035e-16	3.84818e-14	26.9263
DTX3L	0.533189	9.34096	8.97038	1.80963e-16	4.08831e-14	26.854
XAF1	1.23796	7.72163	8.96927	1.82279e-16	4.08831e-14	26.8469
LAIR1	0.762063	6.4669	8.96705	1.84935e-16	4.10556e-14	26.8328
SLC15A3	0.785407	6.66556	8.95986	1.93829e-16	4.25955e-14	26.7869
IL2RA	0.514531	5.16744	8.92755	2.39324e-16	5.20673e-14	26.5812
TYROBP	1.15213	7.73349	8.92352	2.45695e-16	5.28518e-14	26.5556
FYB	0.77885	6.16374	8.92222	2.47788e-16	5.28518e-14	26.5473
IL15	0.95665	5.76036	8.9135	2.62291e-16	5.5402e-14	26.4918
ACP5	0.897504	7.51113	8.90161	2.83413e-16	5.92877e-14	26.4162
IL10RA	0.850203	6.29552	8.8902	3.05269e-16	6.32517e-14	26.3437
CLEC4A	0.829781	5.36323	8.83008	4.5123e-16	9.2579e-14	25.9624
MS4A4A	1.22333	6.52351	8.82869	4.55321e-16	9.2579e-14	25.9536
TNFRSF9	0.70847	5.04658	8.82431	4.68432e-16	9.43631e-14	25.9259
LAPTM5	0.981249	9.34643	8.80226	5.40455e-16	1.07873e-13	25.7864
CD3D	0.749755	7.51012	8.77206	6.57201e-16	1.29982e-13	25.5956
CD84	0.855504	6.37991	8.76874	6.7149e-16	1.31612e-13	25.5746
IFIH1	0.919636	6.94541	8.76689	6.79568e-16	1.32006e-13	25.5629
RASGRP1	0.930718	4.77153	8.76006	7.10288e-16	1.36753e-13	25.5198
IFI35	0.696232	7.72953	8.75711	7.2396e-16	1.38162e-13	25.5012
ARHGAP9	0.748295	6.31603	8.75065	7.54825e-16	1.428e-13	25.4604
PSMB8-AS1	0.706318	7.03184	8.74863	7.64761e-16	1.42877e-13	25.4477
HAVCR2	0.847383	6.10533	8.7479	7.6837e-16	1.42877e-13	25.4431
HCLS1	0.998257	7.15721	8.74342	7.90949e-16	1.45829e-13	25.4148
PIK3AP1	0.995813	7.84782	8.74043	8.06391e-16	1.47427e-13	25.396
MMP12	1.55847	9.84507	8.73477	8.36434e-16	1.51578e-13	25.3603
TLR8	0.916435	4.32703	8.73355	8.43029e-16	1.51578e-13	25.3526
CSF2RB	1.13043	6.24588	8.70455	1.01662e-15	1.81291e-13	25.17
CD72	0.578132	4.8938	8.69781	1.06177e-15	1.87803e-13	25.1276
APBB1IP	0.792988	6.87874	8.68173	1.17771e-15	2.0663e-13	25.0265
AIM2	1.22833	5.10083	8.66379	1.32197e-15	2.30086e-13	24.9138
ARHGAP25	0.589865	5.77391	8.65932	1.36049e-15	2.34911e-13	24.8858
TRIM22	1.14948	8.25487	8.64279	1.51313e-15	2.5921e-13	24.7821
MIR7703	0.551206	11.0582	8.63288	1.61273e-15	2.74114e-13	24.7199
CMPK2	1.35262	7.16129	8.6279	1.66513e-15	2.80826e-13	24.6887
CTSC	0.53422	9.64505	8.62318	1.71642e-15	2.8627e-13	24.6591
MICB	1.08597	6.27431	8.62252	1.72372e-15	2.8627e-13	24.655
LY96	1.24651	6.21917	8.61882	1.76514e-15	2.90927e-13	24.6318
SRGN	1.00729	10.1007	8.61735	1.78186e-15	2.91475e-13	24.6226
SELL	1.08519	5.50671	8.60818	1.88998e-15	3.06855e-13	24.5652
CD274	0.858239	5.51602	8.60518	1.92673e-15	3.10502e-13	24.5464
IFIT2	1.08278	6.32205	8.58986	2.12564e-15	3.40039e-13	24.4506
TYMP	0.879556	7.20903	8.54383	2.85455e-15	4.53311e-13	24.163
C3AR1	0.875242	7.59834	8.53774	2.96785e-15	4.67888e-13	24.1251
GIMAP4	0.742427	6.51538	8.52029	3.31804e-15	5.19333e-13	24.0163
EOMES	0.706799	4.79521	8.49355	3.93571e-15	6.11609e-13	23.8498
HLA-F	0.612493	11.1048	8.4889	4.05418e-15	6.25551e-13	23.8209
PSMB8	0.659987	9.66835	8.48639	4.1198e-15	6.312e-13	23.8053
JAK3	0.72805	6.33888	8.48076	4.27023e-15	6.49672e-13	23.7703
TRBC1	0.900216	8.06324	8.47663	4.38413e-15	6.62368e-13	23.7446
APOBEC3G	0.794877	6.73919	8.46593	4.69366e-15	7.04243e-13	23.6781
FCGR1CP	0.957762	5.7008	8.45133	5.15083e-15	7.67544e-13	23.5875
SP100	0.577088	7.69817	8.44152	5.48279e-15	8.11452e-13	23.5266
KLRD1	0.637144	4.73277	8.4256	6.06682e-15	8.91822e-13	23.4279
PARP12	0.747744	8.16744	8.42129	6.23523e-15	9.10428e-13	23.4012
BIRC3	1.06191	7.18795	8.41595	6.45067e-15	9.35605e-13	23.3681
APOL6	0.630848	7.40076	8.4121	6.61035e-15	9.52416e-13	23.3443
IFI44L	1.82815	6.01544	8.39942	7.16427e-15	1.02543e-12	23.2658
CD300LF	0.699722	5.64654	8.38817	7.69472e-15	1.09416e-12	23.1962
LILRB2	0.569236	5.58307	8.37851	8.18074e-15	1.15572e-12	23.1365
BTN3A1	0.579997	8.14588	8.37292	8.47546e-15	1.18963e-12	23.102
CYTH4	0.462194	6.21325	8.37104	8.57728e-15	1.1962e-12	23.0903
CTSL	0.861866	8.68192	8.36916	8.68008e-15	1.20283e-12	23.0787
EPSTI1	1.09163	8.31651	8.34412	1.01715e-14	1.40058e-12	22.9242
EVI2B	1.0317	6.68876	8.33396	1.08463e-14	1.4841e-12	22.8615
MX1	1.39019	8.24126	8.31891	1.19294e-14	1.62209e-12	22.7688
OAS3	0.862115	7.96617	8.29387	1.39728e-14	1.88815e-12	22.6147
DOCK2	0.779497	5.35287	8.27309	1.59285e-14	2.13913e-12	22.487
GPR65	0.780422	4.86823	8.27058	1.61834e-14	2.16003e-12	22.4715
C1QA	1.07624	7.85952	8.26854	1.63925e-14	2.17461e-12	22.459
C1orf162	0.983248	5.99226	8.26302	1.69727e-14	2.23793e-12	22.4251
IFNG	0.579922	3.95795	8.2481	1.86436e-14	2.44343e-12	22.3336
PRF1	0.94366	6.73033	8.24483	1.90318e-14	2.47938e-12	22.3135
IRF9	0.699638	8.85138	8.24014	1.96017e-14	2.53841e-12	22.2848
HLA-G	0.471793	11.6385	8.22812	2.11406e-14	2.71378e-12	22.2111
CCL8	1.41063	6.12809	8.22763	2.12053e-14	2.71378e-12	22.2081
FAM49A	0.679326	5.07941	8.22556	2.14831e-14	2.73326e-12	22.1954
BCL2A1	1.46891	6.05883	8.2226	2.18866e-14	2.7684e-12	22.1773
RAC2	0.721898	8.7478	8.21237	2.33391e-14	2.93505e-12	22.1147
ICOS	0.445765	4.51583	8.20898	2.38421e-14	2.98108e-12	22.0939
FCGR2C	0.881754	6.60594	8.19055	2.67651e-14	3.32744e-12	21.9812
VAMP5	0.660191	6.06766	8.17666	2.91998e-14	3.6095e-12	21.8964
KMO	0.666644	4.50848	8.16803	3.08221e-14	3.78851e-12	21.8437
HLA-B	0.458443	12.7473	8.15126	3.42342e-14	4.18427e-12	21.7414
USP18	0.931425	5.77398	8.13814	3.71618e-14	4.51061e-12	21.6614
PSMB10	0.598799	8.90176	8.13747	3.73189e-14	4.51061e-12	21.6573
SLC31A2	0.741202	6.34334	8.13237	3.85262e-14	4.63081e-12	21.6263
CD247	0.532485	5.69384	8.08389	5.214e-14	6.23144e-12	21.3315
IL21R	0.555567	4.30466	8.08253	5.25824e-14	6.23144e-12	21.3233
DOCK8	0.868093	5.46635	8.08217	5.2702e-14	6.23144e-12	21.3211
SIRPG	0.531418	4.21236	8.07343	5.56523e-14	6.54471e-12	21.268
LYSMD2	0.679719	8.12447	8.06192	5.97835e-14	6.99274e-12	21.1983
IFIT5	0.733479	7.4874	8.04239	6.7509e-14	7.85414e-12	21.0799
CD48	0.815306	6.96772	8.03077	7.25607e-14	8.37286e-12	21.0096
BTN3A2	0.660294	9.40161	8.03038	7.27372e-14	8.37286e-12	21.0072
ADA	0.813537	6.44354	8.02087	7.71617e-14	8.83542e-12	20.9497
PSME1	0.451419	10.7744	8.00286	8.62836e-14	9.8282e-12	20.8409
CD3E	0.546056	5.57018	7.99382	9.12592e-14	1.03408e-11	20.7863
P2RY13	0.784533	4.52166	7.9877	9.47887e-14	1.06851e-11	20.7493
C1QC	1.04118	8.34913	7.97933	9.98305e-14	1.11954e-11	20.6988
PIK3R5	0.422519	5.33929	7.97602	1.01895e-13	1.13684e-11	20.6789
ITK	0.724624	4.94319	7.97255	1.0411e-13	1.15562e-11	20.658
THEMIS2	0.731727	5.9539	7.96607	1.08366e-13	1.19676e-11	20.6189
RAB8B	0.661414	7.13197	7.95589	1.15409e-13	1.2681e-11	20.5576
MIR8071-2	1.64311	11.8489	7.94207	1.25703e-13	1.37427e-11	20.4744
LAG3	0.589275	4.38512	7.93688	1.29797e-13	1.41193e-11	20.4432
SERPINB9	0.85347	7.30257	7.93263	1.33245e-13	1.44222e-11	20.4177
RSAD2	1.30675	5.7226	7.92702	1.37943e-13	1.48569e-11	20.3839
LAT2	0.66562	6.05997	7.91996	1.44088e-13	1.54423e-11	20.3415
SNX10	0.923392	7.19175	7.91021	1.53012e-13	1.63183e-11	20.283
FCGR2B	1.14761	5.35849	7.89457	1.68499e-13	1.78823e-11	20.1891
P2RX7	0.69237	4.54508	7.88779	1.75683e-13	1.85541e-11	20.1484
NCKAP1L	0.537919	6.51226	7.87405	1.9118e-13	2.00933e-11	20.0661
PTAFR	0.498897	6.85544	7.87169	1.93978e-13	2.02894e-11	20.052
ISG15	1.07929	9.07029	7.84884	2.2322e-13	2.32363e-11	19.9153
HLA-C	0.373221	12.675	7.83932	2.36649e-13	2.45168e-11	19.8584
GZMB	1.41435	6.80458	7.83706	2.39956e-13	2.47417e-11	19.8449
HCST	0.512051	6.26644	7.82992	2.50699e-13	2.57274e-11	19.8023
FGR	0.640183	5.67246	7.82669	2.55715e-13	2.61189e-11	19.783
RASSF4	0.607721	6.3361	7.82267	2.62094e-13	2.66454e-11	19.759
FBXO6	0.922303	6.78957	7.8146	2.75376e-13	2.78655e-11	19.7109
GMFG	0.663248	6.73367	7.81162	2.80446e-13	2.82471e-11	19.6931
TRAF3IP3	0.64939	4.94928	7.81	2.83245e-13	2.83976e-11	19.6834
TLR2	0.75864	6.54344	7.80731	2.8796e-13	2.87379e-11	19.6674
GIMAP6	0.834821	5.80812	7.8015	2.9838e-13	2.96418e-11	19.6328
MS4A6A	0.741223	8.13509	7.79916	3.02686e-13	2.99329e-11	19.6188
CD96	0.403837	4.19007	7.79314	3.1405e-13	3.09161e-11	19.583
GBP2	0.805228	8.11732	7.7915	3.17224e-13	3.1088e-11	19.5732
LILRB1	0.510132	6.68761	7.78633	3.27416e-13	3.19429e-11	19.5424
NMI	0.609567	8.91091	7.78362	3.32883e-13	3.23313e-11	19.5263
EVI2A	0.988188	5.93551	7.75955	3.85607e-13	3.72856e-11	19.3832
PIP4K2A	0.469485	7.75744	7.74657	4.17402e-13	4.01266e-11	19.306
NCF1C	0.681485	5.09573	7.74607	4.18677e-13	4.01266e-11	19.3031
HERC6	0.843189	6.76049	7.74082	4.32279e-13	4.12485e-11	19.272
SUCNR1	0.642741	4.77349	7.73331	4.5255e-13	4.29943e-11	19.2274
SASH3	0.655289	6.15735	7.73062	4.60011e-13	4.3513e-11	19.2114
DDX60	1.08928	7.46661	7.72297	4.81952e-13	4.53911e-11	19.1661
GZMK	0.958048	5.31042	7.71207	5.15022e-13	4.82966e-11	19.1015
ST8SIA4	0.666149	4.41967	7.68969	5.90108e-13	5.51004e-11	18.9691
STAT2	0.5898	8.84545	7.65508	7.28033e-13	6.76884e-11	18.7647
CD38	0.785663	5.34612	7.64295	7.83559e-13	7.25409e-11	18.6932
CLEC4E	0.506593	5.99449	7.63658	8.14346e-13	7.50717e-11	18.6557
SIGLEC10	0.607513	6.27504	7.62931	8.51011e-13	7.81207e-11	18.6128
LST1	0.588411	7.01733	7.62637	8.6626e-13	7.91864e-11	18.5956
LILRB4	0.726236	5.39089	7.60406	9.91344e-13	9.02413e-11	18.4643
HCP5	0.780162	7.25971	7.60291	9.98243e-13	9.04907e-11	18.4576
GIMAP1-GIMAP5	0.509252	7.07574	7.59575	1.04233e-12	9.40947e-11	18.4156
MRC1	1.23577	6.92887	7.58058	1.14224e-12	1.02689e-10	18.3265
GPR171	0.849307	4.58735	7.56374	1.26426e-12	1.1319e-10	18.2278
GM2A	0.526827	8.85861	7.54053	1.45375e-12	1.29622e-10	18.0919
RASGRP3	0.559689	4.82649	7.53763	1.47939e-12	1.3137e-10	18.0749
C5orf56	0.460057	6.76257	7.53619	1.4922e-12	1.31968e-10	18.0666
RTP4	0.836132	6.39223	7.51843	1.6602e-12	1.46232e-10	17.9628
MX2	0.895973	6.94269	7.51277	1.71763e-12	1.5068e-10	17.9297
SCPEP1	0.63265	7.17215	7.50596	1.7892e-12	1.56328e-10	17.89
GIMAP8	0.769209	4.97813	7.49142	1.95216e-12	1.69885e-10	17.8052
PLXNC1	0.842331	6.33445	7.47966	2.09468e-12	1.81561e-10	17.7367
SP140	0.565411	4.04493	7.46063	2.34718e-12	2.0264e-10	17.6261
CD14	0.97896	8.32602	7.45956	2.36224e-12	2.03134e-10	17.6198
TIFA	0.608054	6.9944	7.45331	2.45214e-12	2.10035e-10	17.5835
CD4	0.488307	6.80012	7.43114	2.79921e-12	2.38822e-10	17.4548
IL18BP	0.626072	6.48794	7.41413	3.09809e-12	2.63289e-10	17.3562
ADGRE2	0.663213	4.60462	7.41271	3.12445e-12	2.64496e-10	17.3479
STAT4	0.563609	5.27725	7.41033	3.16902e-12	2.6723e-10	17.3342
WDR41	0.52749	7.21259	7.39244	3.52518e-12	2.96115e-10	17.2306
KLRC4-KLRK1	0.634026	5.52529	7.39104	3.5546e-12	2.97438e-10	17.2225
PML	0.492005	6.94089	7.38464	3.69254e-12	3.07797e-10	17.1855
PILRA	0.629386	5.59092	7.37533	3.90265e-12	3.24069e-10	17.1317
SLC7A7	0.647302	8.11745	7.35858	4.3106e-12	3.56583e-10	17.0351
NCF1	0.620923	5.57226	7.34664	4.62704e-12	3.8131e-10	16.9662
GIMAP7	0.777523	5.14682	7.32466	5.27024e-12	4.32676e-10	16.8397
COTL1	0.65021	8.63659	7.3095	5.76486e-12	4.71505e-10	16.7526
NLRC3	0.631365	4.06816	7.27532	7.05396e-12	5.74779e-10	16.5565
CYLD	0.50977	6.8716	7.26057	7.69428e-12	6.24615e-10	16.472
SMAP2	0.484812	7.13946	7.2327	9.06536e-12	7.33182e-10	16.3127
PRKCB	0.755643	5.61335	7.22275	9.61095e-12	7.74429e-10	16.2559
MPEG1	0.925058	7.1121	7.20404	1.07269e-11	8.61158e-10	16.1492
TMEM140	0.672844	6.22278	7.20041	1.09573e-11	8.76421e-10	16.1286
RHOH	0.668545	5.57327	7.18336	1.21083e-11	9.64939e-10	16.0315
JAK2	0.756108	5.86776	7.17657	1.25993e-11	1.0004e-09	15.9929
CXCR4	1.0822	8.78772	7.16348	1.36016e-11	1.07606e-09	15.9186
LCP1	0.716364	7.91719	7.16118	1.37861e-11	1.0867e-09	15.9055
CXCR6	0.43299	5.51438	7.13581	1.59867e-11	1.25562e-09	15.7617
LGMN	0.547397	9.03171	7.11955	1.75757e-11	1.37175e-09	15.6696
PIK3CD	0.575274	6.20292	7.1194	1.75914e-11	1.37175e-09	15.6688
TRIM5	0.483405	5.89525	7.10248	1.9412e-11	1.50831e-09	15.5731
CCL3L3	1.19427	6.78512	7.08647	2.13052e-11	1.64952e-09	15.4828
IL4I1	0.652711	5.84206	7.07751	2.2444e-11	1.73153e-09	15.4322
IFI16	0.864583	8.55867	7.07316	2.30176e-11	1.76951e-09	15.4077
MCUB	0.702281	6.78632	7.06731	2.38119e-11	1.82413e-09	15.3748
GPNMB	1.23502	9.03008	7.04807	2.66213e-11	2.03218e-09	15.2665
PPM1K	0.629449	6.62626	7.01682	3.18945e-11	2.42622e-09	15.0911
CLEC2B	0.956628	7.62648	7.00018	3.51106e-11	2.66156e-09	14.9978
BLVRA	0.733694	7.56754	6.99763	3.56306e-11	2.6916e-09	14.9836
S100A8	1.45346	8.03841	6.99313	3.6567e-11	2.75278e-09	14.9584
DRAM1	0.652275	7.408	6.97793	3.99135e-11	2.99434e-09	14.8734
CHST11	0.791314	6.22079	6.97683	4.01684e-11	3.00311e-09	14.8672
CMKLR1	0.379399	5.27536	6.9722	4.12518e-11	3.07354e-09	14.8414
ARHGEF6	0.583409	6.58771	6.96822	4.22076e-11	3.13402e-09	14.8192
HLA-DOB	0.49343	5.26775	6.95514	4.55066e-11	3.36749e-09	14.7461
ADPGK	0.285657	8.18482	6.95112	4.65695e-11	3.43446e-09	14.7237
MAFB	0.926911	8.12951	6.94311	4.87616e-11	3.58398e-09	14.6791
CD52	0.828814	7.12941	6.93991	4.96638e-11	3.638e-09	14.6613
LIPA	0.608876	9.36089	6.90804	5.96189e-11	4.35258e-09	14.484
LOC154761	0.524447	5.82062	6.89716	6.34467e-11	4.61654e-09	14.4237
TRIM21	0.404604	7.16073	6.89332	6.48564e-11	4.70339e-09	14.4024
CLIC2	0.760332	4.84356	6.89202	6.53398e-11	4.7227e-09	14.3952
LY6E	1.00947	7.60302	6.88876	6.65687e-11	4.79559e-09	14.3771
ISG20	0.769692	7.81227	6.87951	7.01835e-11	5.03932e-09	14.3258
LPXN	0.62503	6.96233	6.87458	7.21861e-11	5.16606e-09	14.2985
CCR2	0.676995	4.57931	6.87098	7.36828e-11	5.25316e-09	14.2786
HLA-J	0.514159	10.1631	6.8705	7.38862e-11	5.25316e-09	14.2759
AIF1	0.540029	8.21076	6.86652	7.55819e-11	5.35622e-09	14.2539
IFIT1	1.29762	6.54207	6.86234	7.74066e-11	5.46772e-09	14.2308
PSMA1	0.276131	11.1203	6.85899	7.88968e-11	5.55494e-09	14.2123
ADAR	0.319109	10.6211	6.8535	8.14051e-11	5.71306e-09	14.1819
RNF213	0.537436	8.05063	6.84568	8.51134e-11	5.95411e-09	14.1387
TLR1	0.69548	3.97269	6.80806	1.05409e-10	7.35024e-09	13.9313
TBC1D10C	0.414577	5.75336	6.80114	1.09627e-10	7.61998e-09	13.8932
DOCK10	0.586811	4.31818	6.78763	1.18353e-10	8.20027e-09	13.819
PLEKHO2	0.444954	7.11971	6.78489	1.20202e-10	8.30197e-09	13.8039
TCIRG1	0.531284	7.62078	6.77894	1.24322e-10	8.55935e-09	13.7713
CD37	0.785915	5.39989	6.77768	1.25209e-10	8.59319e-09	13.7644
CYTIP	0.917437	5.84871	6.77694	1.2574e-10	8.60254e-09	13.7603
LOC100129518	0.56815	9.1714	6.77072	1.30243e-10	8.88268e-09	13.7262
CECR1	0.798489	7.23379	6.76608	1.33703e-10	9.0901e-09	13.7007
ITGAM	0.748552	5.87069	6.76081	1.37749e-10	9.33605e-09	13.6718
2022-03-01	0.521523	4.70046	6.75982	1.3852e-10	9.35912e-09	13.6664
ETV7	0.415088	6.30102	6.74965	1.4671e-10	9.88181e-09	13.6107
SH2D2A	0.409009	6.06848	6.74231	1.52915e-10	1.02679e-08	13.5706
IRF7	0.724046	7.35448	6.73111	1.62886e-10	1.09038e-08	13.5093
ITGAL	0.481522	5.60662	6.72472	1.68857e-10	1.12689e-08	13.4745
NUB1	0.36753	8.71216	6.71473	1.78631e-10	1.18847e-08	13.4199
FPR1	0.815274	6.54935	6.70355	1.90229e-10	1.26124e-08	13.3589
VSIG4	0.900506	6.52292	6.70308	1.90728e-10	1.26124e-08	13.3564
MS4A7	0.783948	6.88811	6.69476	1.99862e-10	1.31682e-08	13.3111
KLHL6	0.569652	4.36734	6.69433	2.00343e-10	1.31682e-08	13.3087
CTSB	0.474486	11.2551	6.68641	2.09452e-10	1.37254e-08	13.2656
CD40	0.31573	7.38338	6.68383	2.12512e-10	1.38841e-08	13.2516
HVCN1	0.330299	6.30733	6.68077	2.16193e-10	1.40823e-08	13.2349
SLC1A3	0.614467	5.87677	6.66774	2.32573e-10	1.51041e-08	13.1642
NFKBIE	0.409047	6.45434	6.66699	2.33555e-10	1.51227e-08	13.1601
CSF1R	0.603221	7.19205	6.66506	2.36095e-10	1.52418e-08	13.1496
DPYD	1.01797	6.1409	6.66318	2.38597e-10	1.53577e-08	13.1394
IRF8	0.618635	8.49965	6.66118	2.41282e-10	1.54848e-08	13.1285
TIAM1	0.655002	5.17174	6.65954	2.43513e-10	1.55819e-08	13.1196
C5AR1	0.869171	6.48952	6.63532	2.7885e-10	1.77463e-08	12.9883
FLI1	0.63646	5.5156	6.63524	2.78968e-10	1.77463e-08	12.9879
PSMA4	0.349121	9.73939	6.63235	2.83509e-10	1.79826e-08	12.9723
NPC1	0.464739	7.60761	6.62255	2.99462e-10	1.89392e-08	12.9192
STAT5A	0.271018	6.4005	6.61541	3.11637e-10	1.96521e-08	12.8806
MREG	0.524923	6.09983	6.60287	3.34184e-10	2.1013e-08	12.813
LOC101928173	0.431039	4.34906	6.59692	3.45459e-10	2.16594e-08	12.7808
CD69	0.931803	4.42168	6.5915	3.56028e-10	2.22579e-08	12.7516
PRKCH	0.512091	6.97041	6.59067	3.57676e-10	2.22969e-08	12.7472
CST7	0.673361	5.75212	6.58959	3.59841e-10	2.23677e-08	12.7413
TM6SF1	0.609715	3.99924	6.5767	3.86585e-10	2.39617e-08	12.6719
HSD11B1	0.813895	5.3901	6.5619	4.19712e-10	2.59411e-08	12.5922
TNFAIP8	0.699601	7.29125	6.55405	4.38373e-10	2.70177e-08	12.5501
RIPK2	0.497838	8.06227	6.52068	5.27363e-10	3.24105e-08	12.3712
APOL1	0.728384	7.31191	6.51959	5.30534e-10	3.25135e-08	12.3653
ALOX5AP	0.929559	8.10524	6.51849	5.33766e-10	3.25366e-08	12.3595
IFI6	1.19641	8.05986	6.51828	5.34389e-10	3.25366e-08	12.3583
SP140L	0.63466	6.93816	6.51794	5.35397e-10	3.25366e-08	12.3565
HCAR3	1.41357	5.49102	6.51603	5.41099e-10	3.27915e-08	12.3463
APOE	0.716638	8.235	6.50868	5.63501e-10	3.40542e-08	12.307
P2RY6	0.325084	5.54535	6.50774	5.66452e-10	3.41378e-08	12.3019
TRPV2	0.495564	6.1758	6.48521	6.41393e-10	3.85474e-08	12.1816
IL32	0.591401	9.97453	6.47828	6.66352e-10	3.99371e-08	12.1447
HAPLN3	0.389912	6.84441	6.47763	6.68758e-10	3.99711e-08	12.1412
PPP1R16B	0.430042	5.14459	6.4698	6.98205e-10	4.16168e-08	12.0995
WIPF1	0.740765	6.76452	6.45705	7.489e-10	4.45166e-08	12.0316
DSE	0.912902	6.65063	6.44945	7.80816e-10	4.62873e-08	11.9912
TGM2	0.681007	7.72982	6.41965	9.19413e-10	5.43553e-08	11.8331
DOK2	0.383297	5.55074	6.41408	9.47912e-10	5.58882e-08	11.8036
MMP9	0.980734	7.89494	6.38604	1.10489e-09	6.49675e-08	11.6553
NLRC4	0.286093	3.80209	6.38408	1.11674e-09	6.54875e-08	11.645
CARD16	0.723682	7.45814	6.38272	1.12506e-09	6.57978e-08	11.6378
SOCS1	0.566589	5.80699	6.37518	1.1723e-09	6.8377e-08	11.598
SLC2A5	0.548086	5.49165	6.36762	1.22158e-09	7.10604e-08	11.5582
ACP2	0.345508	7.83442	6.34993	1.34509e-09	7.80368e-08	11.465
SFMBT2	0.311514	4.7565	6.34205	1.40395e-09	8.12351e-08	11.4236
2022-09-06	0.609866	6.32659	6.34106	1.41153e-09	8.14566e-08	11.4184
C10orf128	0.616995	6.15565	6.33959	1.42279e-09	8.18893e-08	11.4107
ANKRD44	0.557882	5.27814	6.33432	1.46417e-09	8.40487e-08	11.3829
RNF166	0.447597	4.7461	6.29722	1.79023e-09	1.02495e-07	11.1885
SDS	0.44136	6.48444	6.2965	1.7972e-09	1.02624e-07	11.1848
CORO1C	0.424194	9.66306	6.28804	1.88133e-09	1.07147e-07	11.1405
MAP2K1	0.332287	8.29546	6.28523	1.91007e-09	1.08497e-07	11.1259
BTLA	0.299536	3.8682	6.28475	1.91501e-09	1.08497e-07	11.1234
SERPING1	0.936427	7.74815	6.28274	1.93598e-09	1.094e-07	11.1128
SECTM1	0.844558	7.10871	6.26302	2.15334e-09	1.21368e-07	11.01
NR1H3	0.526417	6.67038	6.26211	2.16393e-09	1.2165e-07	11.0052
AIFM3	-0.659248	6.518	-6.25916	2.19865e-09	1.23283e-07	10.9898
PPP1R18	0.617513	7.90776	6.25587	2.23789e-09	1.25161e-07	10.9727
SLC38A6	0.525321	5.67886	6.25086	2.29907e-09	1.28253e-07	10.9467
FGD2	0.313344	8.21428	6.24686	2.34921e-09	1.30714e-07	10.9258
HLA-A	0.333627	12.9223	6.24619	2.35768e-09	1.30851e-07	10.9223
CASP4	0.491628	7.07998	6.24445	2.37985e-09	1.31746e-07	10.9133
CPVL	0.864283	6.91261	6.23937	2.44571e-09	1.35048e-07	10.8869
RGS18	0.441509	4.01386	6.23744	2.47126e-09	1.36113e-07	10.8768
STK17A	0.540981	7.66882	6.21998	2.71421e-09	1.49117e-07	10.7862
CRTAM	0.488547	3.08101	6.21676	2.76152e-09	1.51334e-07	10.7695
HK3	0.357089	5.81161	6.18363	3.29782e-09	1.8027e-07	10.598
DOCK4	0.730013	5.72385	6.17885	3.38308e-09	1.84467e-07	10.5733
PIK3CG	0.638321	5.28646	6.1654	3.63505e-09	1.9771e-07	10.5039
FGL2	0.896354	7.37355	6.1594	3.75336e-09	2.03636e-07	10.473
ENPP2	0.867976	7.49099	6.15786	3.78437e-09	2.04318e-07	10.465
IKZF3	0.466428	5.93974	6.15784	3.7847e-09	2.04318e-07	10.465
IKBIP	0.674203	5.44051	6.14572	4.03733e-09	2.17416e-07	10.4025
SLC9A7	0.6245	4.88291	6.14163	4.12615e-09	2.21651e-07	10.3815
SH2B3	0.467786	6.5487	6.13976	4.16741e-09	2.23316e-07	10.3719
STX11	0.32327	4.20039	6.11946	4.64249e-09	2.48162e-07	10.2676
EMILIN2	0.441706	6.97303	6.11661	4.71321e-09	2.51325e-07	10.253
SWAP70	0.404561	7.41371	6.11516	4.7497e-09	2.52652e-07	10.2456
PSMA3	0.359269	9.99084	6.11125	4.84921e-09	2.57316e-07	10.2256
PREX1	0.408067	6.4247	6.1089	4.91013e-09	2.59914e-07	10.2135
LRRK2	0.430214	3.70992	6.10115	5.11605e-09	2.70157e-07	10.1738
ARHGDIB	0.52418	9.34065	6.10062	5.13059e-09	2.70269e-07	10.1711
WISP1	0.945389	5.71204	6.09451	5.29927e-09	2.7848e-07	10.1398
BAG2	1.12424	6.38797	6.09344	5.32928e-09	2.79383e-07	10.1344
PARVG	0.375332	6.22833	6.08419	5.59698e-09	2.92711e-07	10.0871
MB21D1	0.548142	4.55749	6.08316	5.62747e-09	2.936e-07	10.0818
GIMAP1	0.416041	5.36467	6.05597	6.49675e-09	3.38142e-07	9.94313
P2RY8	0.413203	5.41692	6.04634	6.83521e-09	3.54909e-07	9.89411
MYL10	-0.318785	6.58916	-6.0441	6.91651e-09	3.58275e-07	9.8827
RCSD1	0.562717	5.50427	6.02792	7.53142e-09	3.89201e-07	9.80048
CD27	0.585813	6.07419	6.01805	7.93214e-09	4.08871e-07	9.75045
GPR153	-0.347957	7.64263	-6.01764	7.94964e-09	4.08871e-07	9.74832
NRROS	0.383417	4.84226	6.00715	8.39975e-09	4.31002e-07	9.69517
C19orf66	0.30942	7.81996	5.9939	9.00383e-09	4.60911e-07	9.62815
GNB4	0.794508	7.30323	5.98191	9.58749e-09	4.89637e-07	9.56755
MALT1	0.452254	6.72625	5.97946	9.7111e-09	4.94788e-07	9.55519
MAP4K1	0.323308	5.78209	5.96756	1.03348e-08	5.25335e-07	9.49514
ITGAX	0.412352	5.69622	5.95945	1.07814e-08	5.46761e-07	9.45432
RPL22L1	0.799038	9.3468	5.95758	1.08873e-08	5.5008e-07	9.44489
CASP1	0.796004	8.88181	5.9574	1.08974e-08	5.5008e-07	9.44399
CDHR1	-1.00771	6.08401	-5.95373	1.11081e-08	5.59417e-07	9.42552
TRAT1	0.370162	3.2963	5.9352	1.22344e-08	6.14716e-07	9.33236
NPL	0.495864	7.03454	5.93208	1.2435e-08	6.23352e-07	9.31668
C17orf62	0.308563	6.86976	5.93063	1.25292e-08	6.26635e-07	9.3094
CCR7	0.62208	5.60598	5.92993	1.25747e-08	6.27465e-07	9.30591
SORT1	-0.357007	8.87156	-5.92854	1.26658e-08	6.30567e-07	9.29894
APOL2	0.43062	7.45263	5.92238	1.30782e-08	6.49612e-07	9.26804
NINJ1	0.342253	7.24629	5.9117	1.38244e-08	6.85111e-07	9.21453
IGFLR1	0.34531	6.40413	5.89751	1.4881e-08	7.35799e-07	9.14351
ITGA4	0.573511	5.93962	5.89547	1.50391e-08	7.4193e-07	9.13332
MAX	0.319674	9.11796	5.89254	1.5269e-08	7.51569e-07	9.11869
CLEC2D	0.344455	3.64289	5.88996	1.54745e-08	7.59964e-07	9.1058
SRD5A2	-0.20627	4.36707	-5.87796	1.64665e-08	8.06858e-07	9.04589
THEMIS	0.395789	3.17895	5.86847	1.72945e-08	8.45525e-07	8.9986
C9orf172	-0.309951	5.82619	-5.86773	1.73613e-08	8.46888e-07	8.99488
ATP10D	0.622667	6.33032	5.85641	1.84064e-08	8.9586e-07	8.93853
GATA3	0.471959	5.44636	5.84103	1.99254e-08	9.67628e-07	8.8621
ARL4C	0.807306	7.73257	5.8392	2.01136e-08	9.7459e-07	8.85304
LOC101928361	0.546642	6.30309	5.83493	2.0561e-08	9.94056e-07	8.83184
MGC40069	0.23372	3.43439	5.83328	2.07361e-08	1.0003e-06	8.82367
AQP9	0.834522	5.84334	5.8241	2.17391e-08	1.04636e-06	8.77814
PIM2	0.395672	6.76507	5.82173	2.20058e-08	1.0563e-06	8.76639
TFCP2L1	-0.708024	7.225	-5.8214	2.20426e-08	1.0563e-06	8.76478
CHSY1	0.519856	8.26728	5.81492	2.27892e-08	1.08967e-06	8.73268
DHX58	0.302475	5.74341	5.80678	2.37619e-08	1.13369e-06	8.69241
ATP8B4	0.329864	3.40444	5.79792	2.48665e-08	1.1838e-06	8.64863
PROCA1	-0.261312	5.53841	-5.79731	2.49435e-08	1.18487e-06	8.64565
PRORY	-0.248641	5.58683	-5.79091	2.57758e-08	1.22174e-06	8.61403
KLHL5	0.734467	7.09295	5.7892	2.60025e-08	1.22913e-06	8.60559
XRN1	0.438345	7.53473	5.78888	2.60446e-08	1.22913e-06	8.60403
DDX58	0.495621	6.84546	5.78817	2.614e-08	1.23096e-06	8.60051
BATF	0.386163	6.48129	5.78599	2.64336e-08	1.24209e-06	8.58975
BATF3	0.390297	6.29306	5.76308	2.97181e-08	1.39342e-06	8.47693
PPT1	0.368914	9.92791	5.76257	2.97951e-08	1.39403e-06	8.47444
ANKH	-0.470978	9.67914	-5.75971	3.02327e-08	1.41147e-06	8.46039
SAMD9	0.762432	6.28363	5.75627	3.07687e-08	1.42889e-06	8.44347
UHRF1BP1	0.30763	7.38855	5.75621	3.07777e-08	1.42889e-06	8.44319
TNFRSF1B	0.396898	7.27225	5.75605	3.08029e-08	1.42889e-06	8.4424
CXCL16	0.509639	8.08717	5.75537	3.09104e-08	1.43082e-06	8.43904
HS3ST3B1	0.296997	5.61497	5.7494	3.1866e-08	1.47192e-06	8.40972
PLEK	0.504612	6.9824	5.74803	3.20885e-08	1.47906e-06	8.40302
ERN2	-0.388781	9.02403	-5.74566	3.24787e-08	1.49388e-06	8.39138
LOC101927933	0.384919	5.80641	5.73576	3.41585e-08	1.56783e-06	8.34282
DOK3	0.423014	5.11096	5.73403	3.44595e-08	1.57832e-06	8.33437
GPR183	0.634201	6.2012	5.73338	3.45741e-08	1.58024e-06	8.33117
PLA1A	0.781448	5.37392	5.72908	3.53381e-08	1.61177e-06	8.31013
SGTB	0.539859	5.9096	5.72762	3.56022e-08	1.62042e-06	8.30296
NEU4	-0.295481	6.43548	-5.70948	3.9038e-08	1.77309e-06	8.21425
BTK	0.378906	5.69736	5.70723	3.94853e-08	1.78967e-06	8.20328
PLCG2	0.485792	5.89475	5.70071	4.08136e-08	1.84603e-06	8.17143
TRG-AS1	0.379454	4.28355	5.69877	4.12162e-08	1.85721e-06	8.16198
CD7	0.326527	5.82223	5.6987	4.12316e-08	1.85721e-06	8.16162
CORO1A	0.572191	7.33916	5.68919	4.32652e-08	1.94479e-06	8.11528
SAMD13	-0.80419	6.5834	-5.68214	4.48365e-08	2.01126e-06	8.08094
SLC41A1	0.384209	6.72689	5.68155	4.49705e-08	2.01312e-06	8.07807
GPR84	0.560241	4.37871	5.6804	4.52338e-08	2.02075e-06	8.07245
TXNDC15	0.413679	8.35069	5.67877	4.56071e-08	2.03326e-06	8.06454
CHST2	0.443198	6.44729	5.6746	4.65786e-08	2.07232e-06	8.04425
CD83	0.362968	6.60435	5.67223	4.71389e-08	2.09297e-06	8.03274
GPR137B	0.478245	7.2418	5.67181	4.72402e-08	2.09319e-06	8.03068
TRAF1	0.282101	5.73949	5.66878	4.79687e-08	2.12115e-06	8.01595
PLXNA2	-0.428701	7.15652	-5.66578	4.86987e-08	2.14906e-06	8.00141
BIN2	0.321786	6.41566	5.65377	5.17422e-08	2.27616e-06	7.94308
IFI27	0.716638	10.8643	5.65359	5.17879e-08	2.27616e-06	7.94223
SLCO2B1	0.411174	7.57151	5.64994	5.27486e-08	2.31371e-06	7.92454
C18orf8	0.364886	6.84981	5.64518	5.40295e-08	2.36512e-06	7.90145
MIR3656	0.322886	8.95288	5.64425	5.42834e-08	2.36986e-06	7.89694
MYO5A	0.578249	5.79018	5.64398	5.43555e-08	2.36986e-06	7.89567
C1orf54	0.509759	7.51643	5.64097	5.51856e-08	2.40123e-06	7.88108
GIMAP2	0.755286	6.66147	5.6244	5.99785e-08	2.60286e-06	7.80095
SIRPA	0.56213	6.66695	5.62414	6.00586e-08	2.60286e-06	7.79967
CHI3L1	1.06923	7.29468	5.6213	6.09195e-08	2.63492e-06	7.78598
KYNU	0.747233	6.13131	5.61589	6.25971e-08	2.70211e-06	7.75985
PCNX1	0.32272	5.91071	5.60488	6.6149e-08	2.84978e-06	7.70676
DDX60L	0.610609	6.78467	5.60303	6.67651e-08	2.87063e-06	7.69784
IGHV3-23	1.03299	8.07765	5.5973	6.87079e-08	2.94834e-06	7.67025
LINC01094	0.552858	3.47869	5.59184	7.06112e-08	3.02405e-06	7.64397
RGS1	0.775162	8.86847	5.58783	7.20426e-08	3.07929e-06	7.62467
DCUN1D5	0.454312	8.98194	5.58654	7.2511e-08	3.09323e-06	7.61844
NTRK3	-0.175138	5.46305	-5.58544	7.29077e-08	3.10407e-06	7.61319
UPB1	-0.216747	5.68899	-5.57988	7.49639e-08	3.18538e-06	7.58645
CCL2	0.889089	7.871	5.57905	7.52762e-08	3.19241e-06	7.58245
SEC14L1	0.329051	8.30098	5.57325	7.74865e-08	3.27976e-06	7.55462
IFITM3	0.466693	12.1771	5.56761	7.96967e-08	3.36676e-06	7.52758
CFLAR	0.317214	8.70054	5.56009	8.27413e-08	3.48861e-06	7.49153
MLIP	1.11785	8.77894	5.55662	8.41837e-08	3.54255e-06	7.47492
ZBTB7B	-0.28203	7.53197	-5.54915	8.73767e-08	3.66982e-06	7.43913
JADE2	0.363657	7.7382	5.54781	8.79574e-08	3.68319e-06	7.43276
BCL6	0.606974	7.53046	5.54764	8.80336e-08	3.68319e-06	7.43192
LILRA6	0.293845	5.24943	5.54677	8.84141e-08	3.69201e-06	7.42778
MLKL	0.32996	7.83239	5.54336	8.9926e-08	3.74795e-06	7.41148
TRAFD1	0.257707	7.26442	5.54206	9.05087e-08	3.75193e-06	7.40527
TIPIN	0.531942	5.92333	5.54204	9.05215e-08	3.75193e-06	7.40513
EVL	0.548228	6.49039	5.542	9.05388e-08	3.75193e-06	7.40495
FABP3P2	-0.153201	3.85317	-5.54154	9.07435e-08	3.75326e-06	7.40278
RAB33A	0.228176	3.58202	5.52146	1.00261e-07	4.13904e-06	7.30691
PANX1	0.409829	7.30621	5.51764	1.02174e-07	4.21003e-06	7.28875
FLJ32255	0.56683	4.60812	5.51046	1.05877e-07	4.34835e-06	7.25453
APOC1	0.586676	8.01205	5.51036	1.05931e-07	4.34835e-06	7.25404
CTSW	0.341084	5.6395	5.50604	1.08219e-07	4.42331e-06	7.23351
KIAA0509	-0.185173	3.48041	-5.50594	1.08274e-07	4.42331e-06	7.23302
MSN	0.598387	9.28784	5.50576	1.08367e-07	4.42331e-06	7.2322
ADAMTS2	0.910715	7.48606	5.5042	1.09209e-07	4.44933e-06	7.22476
NME7	-0.77361	11.3467	-5.50229	1.10247e-07	4.48325e-06	7.21566
LOC101930489	0.516229	8.67444	5.50175	1.1054e-07	4.48676e-06	7.21312
KIAA0391	0.275093	11.27	5.49969	1.11674e-07	4.52437e-06	7.2033
P2RY10	0.365725	4.54968	5.4945	1.14578e-07	4.63339e-06	7.17864
DNAJA1	0.347125	10.6888	5.49337	1.1522e-07	4.6507e-06	7.17327
ARNTL2	0.497513	6.33308	5.49231	1.15824e-07	4.66641e-06	7.16825
SLC20A2	-0.299635	6.57308	-5.49026	1.17002e-07	4.70518e-06	7.15852
HSPA6	0.82886	6.19946	5.48593	1.19529e-07	4.79791e-06	7.138
RASSF2	0.573265	6.16688	5.46812	1.30503e-07	5.22876e-06	7.05361
HHLA1	-0.186377	5.33126	-5.46087	1.3525e-07	5.40899e-06	7.01929
EED	0.330809	8.15474	5.44631	1.45283e-07	5.7996e-06	6.95056
UBE2F	0.292663	8.57169	5.43887	1.50693e-07	6.00453e-06	6.91545
GPR34	0.726634	5.4293	5.43591	1.52896e-07	6.08119e-06	6.90151
TIMP1	0.617628	11.5058	5.43519	1.53437e-07	6.09156e-06	6.89812
RNF169	0.255257	7.0858	5.43036	1.57111e-07	6.22606e-06	6.8754
LINC00851	-0.196765	5.78672	-5.42744	1.59379e-07	6.30446e-06	6.86163
PSAP	0.275984	11.5166	5.42512	1.61205e-07	6.36512e-06	6.85069
SOD2	0.566689	7.7787	5.41666	1.68017e-07	6.62206e-06	6.81096
ASPHD2	0.5918	6.14061	5.40925	1.74219e-07	6.85408e-06	6.77616
MSANTD3	0.360528	7.08226	5.39911	1.83071e-07	7.18935e-06	6.72858
SEMA5A	-0.546328	7.58611	-5.39685	1.85099e-07	7.25589e-06	6.718
RRP36	0.312721	7.97824	5.39124	1.90238e-07	7.44391e-06	6.69172
DENND4A	0.326847	6.51038	5.39066	1.90777e-07	7.45162e-06	6.689
PSTPIP1	0.299524	4.90416	5.38677	1.94428e-07	7.58059e-06	6.67081
NCF4	0.465447	6.1323	5.38001	2.00946e-07	7.82072e-06	6.63915
NRP1	0.678822	6.60608	5.37918	2.01757e-07	7.83827e-06	6.63529
FCHSD2	0.373347	7.06971	5.37871	2.02218e-07	7.84218e-06	6.6331
PFKFB3	0.48042	7.39569	5.37675	2.04163e-07	7.90352e-06	6.62391
PHF21A	0.271879	6.69798	5.37047	2.10493e-07	8.13406e-06	6.59461
OSTM1	0.451713	6.42773	5.36901	2.11994e-07	8.17755e-06	6.58779
IL16	0.335024	5.33268	5.36056	2.20882e-07	8.49076e-06	6.54838
IL17C	-0.225013	6.06959	-5.36055	2.20894e-07	8.49076e-06	6.54833
PTPN7	0.479831	5.57284	5.35938	2.22159e-07	8.51792e-06	6.54285
RGS10	0.445683	7.6908	5.35887	2.22708e-07	8.51792e-06	6.54048
LOC729164	-0.200417	4.21942	-5.35881	2.22775e-07	8.51792e-06	6.54019
RNASE6	0.540495	7.06724	5.35679	2.24971e-07	8.5868e-06	6.53078
CD3G	0.295734	4.81396	5.34931	2.33286e-07	8.88857e-06	6.49595
SLC2A14	0.712071	7.12492	5.34495	2.38273e-07	9.06269e-06	6.47566
KIAA0922	0.469783	6.11178	5.34139	2.42422e-07	9.2044e-06	6.4591
PLEKHO1	0.587365	6.62681	5.33391	2.51371e-07	9.52758e-06	6.42432
ALOX5	0.750403	7.5159	5.33031	2.55783e-07	9.66345e-06	6.40763
PDE4DIP	0.350995	5.05751	5.33026	2.55844e-07	9.66345e-06	6.4074
CX3CL1	0.445756	6.19001	5.32661	2.60412e-07	9.8029e-06	6.39043
HERC5	0.653428	5.36881	5.32659	2.60437e-07	9.8029e-06	6.39034
IL18RAP	0.320469	4.87291	5.32584	2.61383e-07	9.81422e-06	6.38686
TRIB2	0.743276	6.94952	5.32563	2.6164e-07	9.81422e-06	6.38592
PARP10	0.330983	7.27553	5.32281	2.65231e-07	9.93179e-06	6.37284
STOM	0.541221	8.94323	5.30763	2.85417e-07	1.06693e-05	6.30249
TNFAIP8L2	0.299835	4.62019	5.30666	2.86753e-07	1.07009e-05	6.29801
TYW3	0.413816	7.10383	5.30523	2.88739e-07	1.0747e-05	6.29139
PRLH	-0.22538	5.29204	-5.30506	2.88976e-07	1.0747e-05	6.29061
CYSLTR1	0.412158	4.48785	5.3039	2.90598e-07	1.07888e-05	6.28524
LPIN1	0.484655	7.44001	5.30314	2.91666e-07	1.081e-05	6.28172
HLA-DPB2	0.195947	2.86576	5.29984	2.96334e-07	1.09644e-05	6.26649
SLFN11	0.606025	5.38122	5.2977	2.99408e-07	1.10593e-05	6.2566
PLSCR1	0.362381	10.1337	5.29293	3.06377e-07	1.12975e-05	6.23453
UBE2E2	0.689043	6.43744	5.2912	3.08942e-07	1.13643e-05	6.22654
CARD8	0.373343	6.27032	5.291	3.09233e-07	1.13643e-05	6.22564
PANK2	0.345355	7.99278	5.28765	3.14262e-07	1.15297e-05	6.21017
MMP1	1.54059	8.61277	5.2839	3.19979e-07	1.17057e-05	6.19289
COQ10A	0.294115	5.78854	5.2838	3.20137e-07	1.17057e-05	6.19241
SLA2	0.23081	5.21798	5.2782	3.28878e-07	1.20005e-05	6.16659
NAGK	0.305085	8.56664	5.27793	3.29301e-07	1.20005e-05	6.16535
C1orf216	0.419362	6.4746	5.27735	3.30226e-07	1.2014e-05	6.16266
LCK	0.736973	6.56236	5.27273	3.37624e-07	1.22627e-05	6.14142
ITM2A	0.517611	6.47097	5.26191	3.55632e-07	1.28952e-05	6.09161
C10orf99	-1.4026	8.69561	-5.26084	3.5745e-07	1.29396e-05	6.08672
MAP3K1	0.338533	7.84311	5.25772	3.62844e-07	1.3113e-05	6.07237
IGKV1OR2-108	1.02823	9.17675	5.25624	3.65431e-07	1.31846e-05	6.06556
PLA2G4F	-0.305022	5.88358	-5.25426	3.68903e-07	1.32878e-05	6.0565
P2RX5	0.537007	6.04961	5.25001	3.76497e-07	1.3539e-05	6.03696
TNFAIP2	0.553131	6.80167	5.24638	3.83102e-07	1.37537e-05	6.0203
TPST2	0.389376	7.81764	5.24293	3.89479e-07	1.39493e-05	6.00448
SH2D1A	0.235251	5.14476	5.24274	3.89831e-07	1.39493e-05	6.00361
LINS1	0.28659	6.3517	5.24061	3.93813e-07	1.40686e-05	5.99387
SAAL1	0.372446	7.27332	5.2357	4.0318e-07	1.43796e-05	5.97135
PVRIG	0.391275	5.64771	5.23313	4.08157e-07	1.45219e-05	5.95959
TDO2	1.00414	5.9886	5.23295	4.08502e-07	1.45219e-05	5.95878
SATB1	-0.622352	8.22879	-5.23147	4.11412e-07	1.46014e-05	5.95198
ITGB2-AS1	0.272967	4.91457	5.22547	4.23359e-07	1.5001e-05	5.92455
RILPL2	0.399327	7.65148	5.22158	4.31288e-07	1.52571e-05	5.90677
GSTO1	0.2826	10.42	5.21286	4.49597e-07	1.58789e-05	5.86694
PPM1M	0.306131	5.76479	5.20734	4.61589e-07	1.6276e-05	5.84172
BASP1	0.685592	8.25597	5.20695	4.62428e-07	1.62793e-05	5.83998
FAM65B	0.307243	4.4068	5.20656	4.63287e-07	1.62832e-05	5.8382
MILR1	0.228515	4.24954	5.20553	4.65581e-07	1.63374e-05	5.83347
PNLIPRP1	-0.208306	4.32435	-5.20021	4.77508e-07	1.67289e-05	5.80924
FAM171A1	-0.465429	8.62429	-5.19921	4.79779e-07	1.67815e-05	5.8047
PLAU	0.676272	8.01118	5.19632	4.86435e-07	1.6987e-05	5.7915
TAPBP	0.341814	9.86893	5.1956	4.88103e-07	1.70179e-05	5.78822
KLRC2	0.676029	4.50548	5.19524	4.88933e-07	1.70196e-05	5.78659
C5orf15	0.302796	8.9559	5.19304	4.94063e-07	1.71707e-05	5.7766
MOV10	0.330641	6.43827	5.19073	4.99525e-07	1.73328e-05	5.76607
ALDH1A2	-0.238532	4.79184	-5.18523	5.12731e-07	1.77627e-05	5.74108
SH3BP1	-0.252094	6.57442	-5.18407	5.15561e-07	1.78323e-05	5.7358
ARHGAP10	0.294654	5.83495	5.18363	5.16639e-07	1.78413e-05	5.7338
CHST15	0.689979	7.01926	5.18287	5.18502e-07	1.78772e-05	5.73035
SMYD1	-0.180616	5.52794	-5.1792	5.27612e-07	1.81625e-05	5.71368
CACNA1D	-0.526997	5.56147	-5.17816	5.30222e-07	1.82235e-05	5.70895
HSD3B7	0.380753	7.47804	5.1716	5.46971e-07	1.87696e-05	5.67917
BNIP2	0.415242	6.85948	5.17083	5.48978e-07	1.88088e-05	5.67566
PLEKHF1	0.30754	6.4746	5.16697	5.59099e-07	1.91254e-05	5.65817
GDAP1L1	-0.245809	4.43301	-5.14933	6.07735e-07	2.07565e-05	5.57831
IGKV1OR2-118	0.84989	8.31406	5.14748	6.13079e-07	2.09062e-05	5.56993
CELSR3-AS1	-0.15745	3.9198	-5.14113	6.31717e-07	2.1508e-05	5.54126
CRLF3	0.32246	8.10177	5.1397	6.35994e-07	2.16198e-05	5.5348
STAC2	-0.184643	6.0627	-5.13901	6.38079e-07	2.16569e-05	5.53167
CMTM4	-0.418843	9.50265	-5.13804	6.4102e-07	2.17228e-05	5.52727
MUC12	-1.28198	8.31961	-5.13529	6.49369e-07	2.19715e-05	5.51488
MSR1	0.54849	4.49298	5.13445	6.51958e-07	2.20249e-05	5.51107
CSTA	0.777679	6.39293	5.13284	6.56923e-07	2.21582e-05	5.50381
CHST12	0.300153	6.91553	5.13091	6.62921e-07	2.22874e-05	5.49511
ZMYM6	0.279258	7.44977	5.1307	6.63562e-07	2.22874e-05	5.49419
SRCAP	-0.218048	6.31978	-5.13062	6.63826e-07	2.22874e-05	5.4938
NKIRAS1	0.322251	5.46271	5.12987	6.66159e-07	2.23312e-05	5.49045
ADRA2C	-0.297258	5.5324	-5.12296	6.88215e-07	2.30351e-05	5.45927
ARSF	-0.189397	5.12397	-5.11831	7.0342e-07	2.35078e-05	5.43836
SFTPC	-0.193756	6.1929	-5.11514	7.13985e-07	2.38243e-05	5.42409
ST20	0.207146	7.2817	5.11475	7.15291e-07	2.38313e-05	5.42235
TTC9C	0.270626	6.78337	5.11016	7.30887e-07	2.43137e-05	5.40171
FBXO22	0.330326	7.21781	5.107	7.41824e-07	2.46399e-05	5.38749
ACKR4	0.504061	3.30929	5.10666	7.43005e-07	2.46415e-05	5.38597
RNF19B	0.463449	7.72665	5.10271	7.56925e-07	2.50649e-05	5.36821
PHGR1	-0.421064	5.02706	-5.09993	7.66838e-07	2.53546e-05	5.35576
TPP1	0.346531	9.53658	5.09804	7.73695e-07	2.55425e-05	5.34725
VAV1	0.305124	5.17201	5.09604	7.80979e-07	2.57439e-05	5.33828
ENGASE	-0.298143	8.24621	-5.09505	7.84602e-07	2.58242e-05	5.33385
PRDM1	0.459376	7.32581	5.09262	7.93577e-07	2.60801e-05	5.32297
KLC3	-0.213107	7.17556	-5.09093	7.9989e-07	2.6248e-05	5.31539
LSP1	0.429535	6.96114	5.09023	8.02532e-07	2.6295e-05	5.31224
NPEPL1	-0.225038	7.25111	-5.08938	8.0575e-07	2.63608e-05	5.30841
CPLX3	-0.212748	5.06568	-5.08495	8.22606e-07	2.68718e-05	5.2886
CYP11B2	-0.323112	5.69119	-5.08412	8.25824e-07	2.69365e-05	5.28487
ZBED2	0.611921	3.74896	5.07267	8.71254e-07	2.83757e-05	5.23365
OPTN	0.328571	8.36581	5.06658	8.96386e-07	2.91506e-05	5.20645
PMAIP1	0.669357	7.33696	5.06617	8.98124e-07	2.91636e-05	5.2046
HMGCS2	-1.41482	8.7175	-5.06123	9.19055e-07	2.97987e-05	5.18257
CCKBR	-0.21993	4.05889	-5.06037	9.22747e-07	2.98739e-05	5.17873
BLOC1S2	0.337284	8.66265	5.05822	9.32073e-07	3.0131e-05	5.16912
SHROOM1	-0.368131	7.86336	-5.05203	9.5935e-07	3.09668e-05	5.14153
ETS1	0.438376	8.42798	5.05035	9.6688e-07	3.11636e-05	5.13406
LOC100507477	-0.298234	3.6904	-5.04974	9.69633e-07	3.12061e-05	5.13134
PRKACG	-0.174428	4.64068	-5.04728	9.80809e-07	3.15192e-05	5.12038
NPIPA5	-0.530824	7.0313	-5.04364	9.97552e-07	3.19244e-05	5.1042
LOC101928881	-0.37129	6.99707	-5.04345	9.98446e-07	3.19244e-05	5.10334
RGS19	0.385572	7.1381	5.04314	9.99902e-07	3.19244e-05	5.10195
SGMS1	0.518949	6.22579	5.04307	1.0002e-06	3.19244e-05	5.10166
EPS8L3	-0.461051	9.09788	-5.04296	1.00076e-06	3.19244e-05	5.10113
ENTPD1	0.461117	7.42231	5.041	1.00988e-06	3.21684e-05	5.09245
ISM2	-0.240856	4.6156	-5.03802	1.02399e-06	3.257e-05	5.07919
CEND1	-0.171859	6.27748	-5.03289	1.0487e-06	3.33074e-05	5.05639
ARRDC1-AS1	-0.220516	6.32053	-5.03098	1.05805e-06	3.35552e-05	5.04791
CSF3R	0.371091	6.55912	5.02591	1.08326e-06	3.43047e-05	5.0254
APOL4	0.310948	5.13108	5.0246	1.08988e-06	3.44644e-05	5.01957
CTHRC1	1.10027	9.27661	5.024	1.09292e-06	3.45104e-05	5.01691
LY86	0.415817	6.47348	5.02312	1.09741e-06	3.46018e-05	5.013
PIK3CD-AS1	-0.178602	6.80579	-5.02196	1.10332e-06	3.47377e-05	5.00786
UBE2Z	0.20162	9.15846	5.01506	1.13921e-06	3.58161e-05	4.97726
MPP4	-0.131939	3.26263	-5.01332	1.14844e-06	3.6008e-05	4.96955
ST3GAL5	0.330562	5.678	5.01309	1.14963e-06	3.6008e-05	4.96856
HPF1	0.317468	7.55515	5.0127	1.15173e-06	3.6008e-05	4.96682
CBR3-AS1	-0.22727	5.71706	-5.01266	1.15194e-06	3.6008e-05	4.96665
ATP6V1B2	0.379753	8.76503	5.0103	1.16461e-06	3.63352e-05	4.95619
LY86-AS1	-0.163235	3.60092	-5.01009	1.16575e-06	3.63352e-05	4.95526
MYO10	-0.384877	9.42578	-5.00834	1.17524e-06	3.65788e-05	4.9475
IL1RN	0.842596	7.29039	5.00597	1.18819e-06	3.6929e-05	4.93703
KMT5C	-0.233994	6.79755	-5.00119	1.21477e-06	3.77011e-05	4.91589
MAB21L3	-0.270889	3.02757	-5.00067	1.21767e-06	3.77373e-05	4.91362
HPSE	0.665194	5.99848	4.99966	1.22339e-06	3.78607e-05	4.90914
TNFAIP6	0.927571	6.2847	4.99647	1.24155e-06	3.83682e-05	4.89505
CACNA2D2	-0.370836	5.66106	-4.99547	1.24735e-06	3.84927e-05	4.8906
IL6	0.896442	6.33349	4.99385	1.2567e-06	3.87264e-05	4.88346
DCBLD1	0.402607	7.39565	4.98771	1.29282e-06	3.9783e-05	4.85639
PIAS1	0.257197	7.88044	4.98624	1.30164e-06	3.99433e-05	4.8499
EMP3	0.627926	7.78113	4.98623	1.3017e-06	3.99433e-05	4.84985
KLRC3	0.262834	2.92281	4.98176	1.32882e-06	4.07179e-05	4.83016
FERMT3	0.447672	6.36374	4.98082	1.3346e-06	4.08377e-05	4.826
ZNFX1	0.299273	8.38271	4.98043	1.33701e-06	4.08539e-05	4.82428
NMT1	0.286597	8.6658	4.97765	1.35426e-06	4.1323e-05	4.81204
TUG1	-0.381613	10.0835	-4.97664	1.36059e-06	4.1458e-05	4.80758
ALDH3A1	-0.450766	5.63828	-4.97259	1.38625e-06	4.21808e-05	4.78973
PSMC6	0.326973	8.85729	4.97055	1.3993e-06	4.25183e-05	4.78079
PDE6D	0.277465	7.39521	4.96523	1.43403e-06	4.34876e-05	4.75737
PRNP	0.5312	8.74317	4.96505	1.4352e-06	4.34876e-05	4.75659
SERPINB9P1	0.298526	4.52676	4.9612	1.46086e-06	4.42038e-05	4.73966
HR	-0.414537	7.23339	-4.95937	1.47318e-06	4.45146e-05	4.73164
BTN2A1	0.232291	7.65596	4.95606	1.49581e-06	4.51357e-05	4.71708
IGHV4-31	0.738586	8.00224	4.95336	1.51447e-06	4.56356e-05	4.70524
RFX5	0.304076	8.07138	4.94964	1.54054e-06	4.63568e-05	4.68895
FAM168B	-0.221681	8.44782	-4.94891	1.54573e-06	4.64486e-05	4.68573
IL12RB1	0.289339	5.6462	4.94753	1.55556e-06	4.66798e-05	4.67968
L3MBTL1	-0.236184	6.10091	-4.94016	1.60907e-06	4.82188e-05	4.64739
BICDL2	-0.343089	6.82962	-4.93867	1.62007e-06	4.84816e-05	4.64088
HRH2	-0.175836	4.90359	-4.93517	1.64632e-06	4.91996e-05	4.62553
SGCB	0.357458	7.91628	4.93453	1.65108e-06	4.92741e-05	4.62278
AAED1	0.402152	6.41802	4.93371	1.65732e-06	4.93926e-05	4.61918
PSG9	-0.226952	5.32399	-4.93139	1.67504e-06	4.98523e-05	4.60902
PMP22	0.586754	8.96983	4.92524	1.72282e-06	5.12046e-05	4.58217
CAV2	0.717494	7.45243	4.92312	1.73966e-06	5.15947e-05	4.57289
LOC100130429	-0.162714	3.08856	-4.92299	1.74069e-06	5.15947e-05	4.57232
LTB	0.371097	6.53148	4.91945	1.76912e-06	5.23661e-05	4.55685
PELO	0.334818	7.23546	4.91803	1.78063e-06	5.26352e-05	4.55066
SLC6A2	-0.255997	5.64824	-4.9172	1.78739e-06	5.27407e-05	4.54705
NOL12	-0.330049	8.51709	-4.917	1.78905e-06	5.27407e-05	4.54616
FYN	0.550465	7.74448	4.91368	1.8164e-06	5.34745e-05	4.53168
NFIL3	0.401627	7.90305	4.91337	1.81894e-06	5.34769e-05	4.53034
SPATA19	-0.189192	4.18561	-4.91253	1.82596e-06	5.3599e-05	4.52667
HMX1	-0.259373	6.4494	-4.91213	1.82929e-06	5.3599e-05	4.52493
RNF144B	0.459688	5.89051	4.91198	1.83048e-06	5.3599e-05	4.52431
IL7R	0.542823	7.62203	4.91156	1.83403e-06	5.36307e-05	4.52246
L3HYPDH	0.278501	4.81461	4.90737	1.86942e-06	5.45711e-05	4.50422
CREM	0.381397	6.90872	4.90709	1.87188e-06	5.45711e-05	4.50296
SRP19	0.288915	8.89506	4.90687	1.87372e-06	5.45711e-05	4.50203
P2RX2	-0.162762	5.10429	-4.90651	1.87676e-06	5.45868e-05	4.50048
LYN	0.37599	8.2589	4.90254	1.91109e-06	5.55109e-05	4.48318
ADGRL3	-0.369493	4.22929	-4.90079	1.92642e-06	5.58815e-05	4.47556
DPEP2	0.286975	4.52461	4.89845	1.94705e-06	5.64049e-05	4.46539
GJB1	-0.445137	7.92173	-4.8978	1.95287e-06	5.64783e-05	4.46254
PSG1	-0.201715	5.36637	-4.89745	1.95595e-06	5.64783e-05	4.46104
PTOV1-AS2	-0.208663	6.26288	-4.89729	1.95737e-06	5.64783e-05	4.46034
PTPRCAP	0.366481	6.23829	4.89678	1.96192e-06	5.65344e-05	4.45813
LOC101929718	-0.202728	4.51859	-4.89238	2.00168e-06	5.76039e-05	4.43899
A1CF	-0.709184	7.70705	-4.89081	2.01601e-06	5.79395e-05	4.43218
PARP11	0.316553	4.88122	4.88909	2.03186e-06	5.8318e-05	4.42471
RAD51D	0.269405	5.50741	4.88524	2.06775e-06	5.927e-05	4.408
NRBF2	0.329268	7.02778	4.88409	2.0786e-06	5.95026e-05	4.40301
FAM189A1	-0.372389	4.51875	-4.882	2.09847e-06	5.99924e-05	4.39393
CD47	0.296849	9.9934	4.88098	2.10824e-06	6.01508e-05	4.3895
LOC374443	0.357641	4.08673	4.88084	2.10954e-06	6.01508e-05	4.38891
VNN2	0.39793	4.51512	4.88038	2.11399e-06	6.01989e-05	4.3869
C18orf21	0.266158	7.32685	4.87837	2.13335e-06	6.05893e-05	4.3782
SULF1	0.931393	9.3778	4.87811	2.13593e-06	6.05893e-05	4.37705
LHFPL2	0.329182	7.72054	4.87809	2.13605e-06	6.05893e-05	4.37699
OR3A3	-0.200056	5.17769	-4.86998	2.21621e-06	6.27811e-05	4.34185
HIF1A	0.337208	10.785	4.86878	2.22835e-06	6.30429e-05	4.33664
SH3KBP1	-0.0764432	13.9986	-4.86748	2.24148e-06	6.33319e-05	4.33104
PI16	-0.24242	6.10628	-4.86318	2.28569e-06	6.44973e-05	4.31241
PDE4B	0.649917	6.5887	4.8616	2.30203e-06	6.48743e-05	4.30561
SMNDC1	0.294791	8.8286	4.85954	2.32364e-06	6.53987e-05	4.2967
IFFO1	0.358818	6.52664	4.85553	2.36632e-06	6.65137e-05	4.27934
MRAS	0.434989	5.981	4.84025	2.53556e-06	7.11789e-05	4.21347
LOC100289283	-0.230769	6.36787	-4.83693	2.57391e-06	7.21622e-05	4.19915
CCDC154	-0.187966	5.48451	-4.83393	2.60901e-06	7.30522e-05	4.18624
MAP3K8	0.450478	5.73937	4.83021	2.65325e-06	7.41954e-05	4.17021
DMXL2	0.546808	7.101	4.82894	2.66839e-06	7.4523e-05	4.16478
ATOX1	0.287115	8.7371	4.82807	2.67897e-06	7.47228e-05	4.16101
MDFIC	0.601186	7.29109	4.82659	2.69687e-06	7.50873e-05	4.15466
LOX	0.966295	6.38725	4.82642	2.69895e-06	7.50873e-05	4.15393
RBPJL	-0.159379	4.72595	-4.82572	2.7075e-06	7.5229e-05	4.15091
PRRX1	0.895299	7.01924	4.82139	2.76077e-06	7.66115e-05	4.13234
KDSR	0.310206	7.49784	4.81789	2.80465e-06	7.77299e-05	4.1173
LOC340085	-0.19272	4.78137	-4.81691	2.81715e-06	7.79771e-05	4.11307
RHBDF2	0.384799	6.87791	4.81635	2.82424e-06	7.80738e-05	4.11067
SLC2A3	0.745398	7.50918	4.81518	2.83911e-06	7.83853e-05	4.10567
CARS	0.210496	9.89055	4.81394	2.85505e-06	7.87256e-05	4.10033
SLC35D1	-0.443575	8.49277	-4.80878	2.92212e-06	8.04729e-05	4.0782
SIGLEC1	0.288267	5.52088	4.80846	2.92627e-06	8.04855e-05	4.07684
CLEC12A	0.257498	3.51411	4.8068	2.94816e-06	8.09851e-05	4.06974
FCMR	0.357462	5.95225	4.80589	2.96021e-06	8.12136e-05	4.06585
LAX1	0.344639	5.19875	4.80481	2.97464e-06	8.15066e-05	4.06122
UPP1	0.4682	6.47213	4.80128	3.02221e-06	8.27059e-05	4.0461
PLAUR	0.511241	8.6707	4.80014	3.03771e-06	8.30256e-05	4.04123
PLA2G16	0.705381	7.97727	4.79968	3.04404e-06	8.30942e-05	4.03924
USP30-AS1	0.278514	4.89255	4.79741	3.07527e-06	8.38416e-05	4.02951
LOC339988	-0.197244	5.75005	-4.79626	3.09107e-06	8.40492e-05	4.02463
SLC43A3	0.621099	6.66203	4.7959	3.09619e-06	8.40492e-05	4.02305
TPD52L3	-0.203223	4.60125	-4.79587	3.09651e-06	8.40492e-05	4.02296
SCN2B	-0.210026	4.34605	-4.79574	3.09834e-06	8.40492e-05	4.02239
TMEM138	0.249317	7.8449	4.79456	3.11485e-06	8.43919e-05	4.01733
CPEB3	-0.243384	6.07371	-4.79067	3.16965e-06	8.57698e-05	4.00071
CLUHP3	-0.299013	7.17477	-4.78958	3.18518e-06	8.60829e-05	3.99605
LOC101928916	0.76116	9.02055	4.78922	3.19037e-06	8.61163e-05	3.9945
TGFB1	0.647509	7.07959	4.78569	3.24122e-06	8.73804e-05	3.97943
SORL1	-0.426191	9.6678	-4.78163	3.30069e-06	8.88734e-05	3.96211
SELPLG	0.322195	6.37164	4.77847	3.34774e-06	9.00289e-05	3.94863
LDHA	0.170664	12.6413	4.77629	3.38055e-06	9.0799e-05	3.93934
LOC100996919	0.337082	5.19711	4.77546	3.39305e-06	9.10224e-05	3.93582
KIAA0930	0.319432	8.06337	4.77516	3.39768e-06	9.10345e-05	3.93452
OSCAR	0.278737	3.61278	4.7714	3.45534e-06	9.24655e-05	3.91849
SAP30	0.406255	7.59932	4.77094	3.46234e-06	9.25389e-05	3.91656
AGAP2-AS1	0.398607	5.85316	4.76717	3.52131e-06	9.39995e-05	3.90048
RUBCN	0.274341	6.8025	4.76568	3.54475e-06	9.45093e-05	3.89416
FGD3	0.317235	6.3972	4.76198	3.60384e-06	9.59671e-05	3.87841
IFITM2	0.482941	11.7733	4.76144	3.61254e-06	9.60813e-05	3.87611
LILRB3	0.252666	7.16052	4.76006	3.63478e-06	9.65476e-05	3.87027
FOXO4	-0.255705	6.03412	-4.75944	3.64485e-06	9.65476e-05	3.86763
GSK3A	-0.182308	6.79783	-4.75939	3.64572e-06	9.65476e-05	3.86741
C19orf45	-0.232315	5.75644	-4.75926	3.64783e-06	9.65476e-05	3.86686
CXCL8	1.06068	9.37029	4.75869	3.65715e-06	9.66766e-05	3.86443
GNG2	0.525817	6.51423	4.7573	3.67997e-06	9.71619e-05	3.8585
H3F3AP4	-0.171573	12.965	-4.75637	3.6952e-06	9.74457e-05	3.85457
LOC101929612	-0.35784	8.90626	-4.75473	3.72229e-06	9.79338e-05	3.84761
LOC142937	-0.198664	3.69257	-4.75471	3.72271e-06	9.79338e-05	3.8475
FAM3D	-0.862946	9.37071	-4.75306	3.75023e-06	9.85387e-05	3.84049
BUD13	0.230389	6.79363	4.75176	3.77195e-06	9.89897e-05	3.83499
LOC55338	-0.154904	3.9294	-4.74876	3.82267e-06	0.0001002	3.82227
MED6	0.307254	7.37186	4.74518	3.88417e-06	0.00010169	3.80707
CBL	0.255754	7.46234	4.74431	3.89919e-06	0.00010196	3.8034
TRPM8	-0.165139	4.68006	-4.74186	3.94198e-06	0.000102836	3.793
COX19	-0.237101	6.09168	-4.74185	3.94212e-06	0.000102836	3.79297
GTF3C2-AS1	-0.13753	4.01535	-4.7407	3.96238e-06	0.00010324	3.78809
CEP170P1	0.504587	7.19128	4.73897	3.99309e-06	0.000103916	3.78074
NR6A1	-0.20077	6.51132	-4.73746	4.01998e-06	0.000104491	3.77435
CCDC37-AS1	-0.17502	4.59618	-4.73647	4.03764e-06	0.000104681	3.77018
GPR18	0.33175	3.37696	4.7363	4.04069e-06	0.000104681	3.76946
PTPN22	0.450137	4.84443	4.73625	4.04175e-06	0.000104681	3.76921
SLC16A6	0.388946	4.43526	4.73444	4.07429e-06	0.000105399	3.76157
DUSP18	-0.386583	7.47837	-4.7339	4.08416e-06	0.000105529	3.75927
TAGAP	0.367055	5.78048	4.73322	4.09657e-06	0.000105723	3.75638
ACACB	-0.185779	7.21509	-4.7315	4.12789e-06	0.000106406	3.74913
MIR5193	0.324298	7.47805	4.73037	4.14877e-06	0.000106817	3.74433
SPIN2A	-0.151757	3.66303	-4.72933	4.1679e-06	0.000107183	3.73995
CCDC88A	0.487346	4.62928	4.7281	4.19068e-06	0.000107642	3.73476
PKNOX2	-0.154405	5.69356	-4.7267	4.21692e-06	0.000108188	3.72882
FMNL1	0.254064	5.80147	4.72542	4.24098e-06	0.000108677	3.7234
IGKC	0.829135	10.1625	4.72356	4.27618e-06	0.00010945	3.71553
RRAGD	0.460281	6.51788	4.72099	4.32518e-06	0.000110574	3.70469
CXXC4	-0.380908	6.1824	-4.72041	4.33637e-06	0.00011073	3.70223
CTSLP8	0.336902	4.87467	4.71918	4.35993e-06	0.000111201	3.69707
RAB31	0.730923	8.90933	4.71784	4.38605e-06	0.000111737	3.69138
SEC22C	0.344643	7.78215	4.71689	4.4046e-06	0.000112078	3.68737
MAPRE3	-0.274445	6.13744	-4.71574	4.42708e-06	0.000112518	3.68252
MAPK12	-0.221142	6.45015	-4.71485	4.44452e-06	0.00011283	3.67878
IHH	-0.49141	7.41075	-4.71189	4.50329e-06	0.000114188	3.66628
C21orf2	-0.166828	6.37733	-4.71135	4.51408e-06	0.000114239	3.664
MOB3A	0.301408	7.44386	4.71126	4.51578e-06	0.000114239	3.66364
ZNF639	0.328296	8.17955	4.70296	4.68491e-06	0.00011838	3.62865
SNRPD1	0.340437	9.44539	4.70268	4.69059e-06	0.000118386	3.6275
EPB41L4B	-0.537722	9.82069	-4.69763	4.79662e-06	0.000120921	3.60623
CMTM7	0.432738	7.51521	4.69633	4.82433e-06	0.000121479	3.60075
WHAMM	0.272218	6.57038	4.69301	4.89553e-06	0.00012313	3.58681
C1orf228	-0.178649	5.25884	-4.69257	4.9051e-06	0.000123228	3.58495
TNFAIP3	0.418009	8.88839	4.68834	4.99754e-06	0.000125406	3.56718
MORN1	-0.182007	6.63359	-4.68795	5.00608e-06	0.000125475	3.56556
RAX2	-0.13258	6.21332	-4.68742	5.01796e-06	0.000125628	3.56331
DOPEY2	-0.374658	6.12322	-4.68581	5.05356e-06	0.000126251	3.55658
JKAMP	0.330469	8.4063	4.68577	5.05444e-06	0.000126251	3.55641
PPIEL	-0.158977	5.47022	-4.68452	5.08252e-06	0.000126807	3.55114
LFNG	-0.383099	8.49226	-4.6827	5.12349e-06	0.000127682	3.54351
PTPRO	-0.421366	11.8245	-4.68201	5.13902e-06	0.000127923	3.54063
JAKMIP1	0.189176	3.98054	4.68021	5.17997e-06	0.000128795	3.53308
IFNAR2	0.188012	7.51574	4.67967	5.19241e-06	0.000128957	3.53079
MITD1	0.350785	7.69209	4.6792	5.20324e-06	0.000129078	3.52881
MTHFD2	0.407861	9.70349	4.67773	5.23703e-06	0.000129769	3.52265
SPACA4	-0.16736	5.24798	-4.67478	5.30537e-06	0.000131312	3.51032
LATS2	0.469717	7.98446	4.67327	5.34078e-06	0.000132039	3.504
VSX1	-0.191284	4.50456	-4.6708	5.39921e-06	0.000133332	3.49365
WDFY4	0.241869	5.5037	4.67038	5.4093e-06	0.00013343	3.49187
TRIOBP	-0.230563	9.43832	-4.66978	5.42366e-06	0.000133632	3.48935
MIR6125	0.360267	7.63153	4.6695	5.43022e-06	0.000133642	3.4882
C9orf173-AS1	-0.159868	5.34276	-4.66863	5.45105e-06	0.000134003	3.48456
IL23R	-0.199333	3.68725	-4.66802	5.46566e-06	0.000134211	3.48201
SLC25A47	-0.188119	4.42238	-4.66717	5.48627e-06	0.000134565	3.47843
SPP1	1.38241	8.94143	4.6667	5.49748e-06	0.000134688	3.47649
IGLC1	0.956276	12.258	4.66637	5.50559e-06	0.000134735	3.47509
LOC101930405	0.419015	6.58503	4.66508	5.53681e-06	0.000135288	3.46971
MUC20	-0.695928	8.38249	-4.66493	5.5406e-06	0.000135288	3.46906
PERM1	-0.214424	5.42789	-4.66339	5.57821e-06	0.000136053	3.46263
CTSD	0.383193	7.80969	4.66086	5.64049e-06	0.000137418	3.45207
TTBK1	-0.209666	5.55783	-4.65748	5.72495e-06	0.00013932	3.43793
TTLL3	-0.155575	4.94023	-4.65478	5.79328e-06	0.000140825	3.42665
VCAM1	0.624964	7.20722	4.65214	5.86092e-06	0.000142311	3.41561
TMEM184A	-0.181703	7.17727	-4.65183	5.86894e-06	0.000142346	3.41431
FAM19A1	0.393705	3.39276	4.6513	5.88238e-06	0.000142513	3.41214
GUCA1A	-0.180418	5.6159	-4.65013	5.91274e-06	0.00014309	3.40724
RNASE2	0.216054	3.95943	4.64814	5.96466e-06	0.000144186	3.39893
CSGALNACT2	0.462235	7.29123	4.64708	5.99242e-06	0.000144696	3.39452
MAF	0.55833	7.84621	4.6459	6.02338e-06	0.00014517	3.38962
AXL	0.536753	7.51551	4.64567	6.02948e-06	0.00014517	3.38865
HOXB1	-0.204673	5.35013	-4.64558	6.03207e-06	0.00014517	3.38825
RNF111	0.293047	7.38418	4.64465	6.05659e-06	0.000145599	3.38439
TMEM268	0.312346	5.60131	4.64258	6.11188e-06	0.000146766	3.37575
LOC101928274	-0.364062	7.55777	-4.64204	6.12637e-06	0.000146952	3.3735
CDRT15	-0.241358	4.39619	-4.64106	6.15275e-06	0.000147422	3.36941
MFSD1	0.304171	9.45306	4.63983	6.186e-06	0.000147914	3.36429
DAPK2	-0.370523	6.49105	-4.63979	6.18689e-06	0.000147914	3.36415
FGD6	0.426083	6.05617	4.63947	6.19561e-06	0.00014796	3.36281
ZNF785	-0.281338	5.73318	-4.6374	6.25201e-06	0.000149143	3.3542
TRBV27	-0.141224	3.60627	-4.63362	6.35638e-06	0.000151467	3.33846
RNF151	-0.186936	4.84984	-4.63243	6.38954e-06	0.000152091	3.33351
RAB38	0.419341	4.69326	4.62961	6.46879e-06	0.000153809	3.3218
FKBP5	0.361731	8.52639	4.62921	6.48035e-06	0.000153915	3.3201
CACFD1	-0.171414	7.72049	-4.62843	6.50225e-06	0.000154267	3.31689
ACY1	-0.186568	4.46328	-4.62646	6.55861e-06	0.000155435	3.30869
CSNK1G1	0.270695	6.74017	4.62487	6.60447e-06	0.000156351	3.30207
ZNF345	-0.134547	5.32099	-4.62444	6.6169e-06	0.000156475	3.30028
NAMPT	0.466633	9.54733	4.62323	6.65174e-06	0.000157128	3.29529
LGALS1	0.564244	11.0481	4.62108	6.71454e-06	0.00015844	3.28636
C1QTNF3-AMACR	-0.709726	7.62103	-4.62073	6.72492e-06	0.000158513	3.28489
COL26A1	-0.220673	5.75631	-4.61888	6.77939e-06	0.000159624	3.27722
TMEM63C	-0.356736	5.02794	-4.61813	6.80169e-06	0.000159976	3.2741
CYAT1	0.873494	12.2431	4.61733	6.82559e-06	0.000160365	3.27077
LRRC10B	-0.403011	5.67666	-4.61398	6.92597e-06	0.000162547	3.2569
RHOG	0.255125	8.20766	4.61204	6.98474e-06	0.00016375	3.24887
SARNP	0.249199	8.04496	4.61136	7.00567e-06	0.000164064	3.24602
IQCC	-0.258509	5.14946	-4.61029	7.03854e-06	0.000164656	3.24158
SLC25A22	0.23916	6.2373	4.60975	7.05505e-06	0.000164865	3.23935
RECQL	0.376214	8.11003	4.60839	7.09682e-06	0.000165663	3.23374
RBBP8NL	-0.270305	5.33254	-4.60804	7.10772e-06	0.00016574	3.23228
SPIRE2	-0.40328	7.18074	-4.60684	7.14503e-06	0.000166432	3.22731
AGAP2	-0.175212	5.37277	-4.60315	7.26083e-06	0.000168948	3.21203
PTK6	-0.368899	8.02733	-4.60257	7.27926e-06	0.000169196	3.20962
EIF2AK2	0.324521	8.87843	4.6016	7.30987e-06	0.000169573	3.20564
SGPP1	0.381373	7.25642	4.60157	7.31106e-06	0.000169573	3.20548
ANXA1	0.705624	9.33862	4.60006	7.35934e-06	0.000170511	3.19923
CSF2RA	0.292856	4.78404	4.59713	7.45377e-06	0.000172515	3.18712
SEPT5-GP1BB	-0.267788	6.49055	-4.59526	7.51453e-06	0.000173737	3.1794
SPECC1L-ADORA2A	0.211538	5.08609	4.59378	7.56289e-06	0.000174669	3.17331
LOC101927181	-0.167388	4.92366	-4.59275	7.59704e-06	0.000175272	3.16903
IGLV1-44	0.864258	11.0836	4.59011	7.68457e-06	0.000177103	3.15815
GRPR	-0.177272	6.23908	-4.58962	7.70097e-06	0.000177293	3.15612
NR5A1	-0.166405	4.22306	-4.5873	7.77905e-06	0.000178902	3.14654
IGDCC3	-0.155457	5.91254	-4.58705	7.7876e-06	0.000178909	3.1455
TNFSF4	0.664143	5.0825	4.58494	7.85938e-06	0.000180368	3.13678
LY9	0.276753	4.58543	4.57988	8.03387e-06	0.000184178	3.11593
IGLL3P	0.735123	9.05078	4.57908	8.06174e-06	0.000184622	3.11264
CFAP73	-0.186154	6.44683	-4.57607	8.16777e-06	0.000186854	3.10023
MIR2052HG	-0.120091	3.99842	-4.57554	8.18659e-06	0.000187088	3.09804
UVRAG	0.214633	6.70756	4.57424	8.2327e-06	0.000187944	3.09271
CAPS	-0.277916	6.02952	-4.57302	8.27637e-06	0.000188743	3.08768
ELL2	0.504388	6.9258	4.57264	8.29e-06	0.000188856	3.08612
STK10	0.206763	6.90165	4.57139	8.33509e-06	0.000189684	3.08097
ELAVL3	-0.271474	5.87112	-4.57071	8.35951e-06	0.000190041	3.07819
ASB14	-0.123157	3.92254	-4.56976	8.39406e-06	0.000190628	3.07427
CELF3	-0.192864	5.93216	-4.56859	8.4366e-06	0.000191258	3.06947
RNF8	0.245532	7.20169	4.56852	8.43941e-06	0.000191258	3.06916
SAMD14	-0.166952	5.59158	-4.56587	8.53675e-06	0.000193263	3.05827
ASIC4	-0.183578	4.60826	-4.56475	8.57837e-06	0.000194003	3.05365
SLC39A6	0.405887	9.03255	4.56304	8.64178e-06	0.000195234	3.04666
DNMT1	0.362948	8.69312	4.56228	8.67034e-06	0.000195676	3.04353
POLR2E	0.286682	9.23013	4.56146	8.70109e-06	0.000196167	3.04016
PSMC4	0.2638	8.7066	4.55886	8.79971e-06	0.000198185	3.02946
CRTC1	-0.161304	6.88099	-4.55746	8.85301e-06	0.000199179	3.02373
CCL13	0.579153	6.40248	4.55639	8.89415e-06	0.000199898	3.01933
USP28	0.243363	6.9475	4.55398	8.98717e-06	0.00020178	3.00945
SLC35B4	0.319349	6.56806	4.55334	9.01194e-06	0.000201894	3.00684
GNA15	0.4733	6.10627	4.55315	9.01933e-06	0.000201894	3.00606
MAP7D1	0.341086	7.29141	4.55313	9.02008e-06	0.000201894	3.00598
IGLL5	0.791601	8.59152	4.55283	9.03213e-06	0.000201956	3.00471
RFFL	-0.261334	5.81348	-4.55197	9.06543e-06	0.000202492	3.00122
FAS	0.560684	7.27326	4.55135	9.08989e-06	0.000202831	2.99866
GYG1	0.242035	9.25675	4.54913	9.17755e-06	0.000204577	2.98955
PLK2	0.632056	6.84052	4.54854	9.20098e-06	0.000204889	2.98713
PLD3	0.343879	8.28477	4.54809	9.21867e-06	0.000205073	2.98531
LOC101928767	-0.113455	2.90879	-4.54668	9.27507e-06	0.000206117	2.97952
HOXC6	1.14006	5.58321	4.54263	9.43833e-06	0.000209531	2.96296
SCAP	-0.259243	8.35764	-4.54215	9.45829e-06	0.00020976	2.96095
GIT2	0.288849	7.7397	4.54136	9.4904e-06	0.000210258	2.95773
PECAM1	0.516535	8.35109	4.53881	9.59541e-06	0.000212368	2.94729
TRIM14	0.348525	8.65667	4.53846	9.60963e-06	0.000212466	2.94588
SH3BP5	0.412771	7.66666	4.53681	9.67823e-06	0.000213766	2.93913
LOC101929050	-0.12063	2.8707	-4.53633	9.69835e-06	0.000213993	2.93716
ARHGAP30	0.347665	6.36332	4.53269	9.85148e-06	0.000217152	2.92229
LOC100132057	-0.126907	4.20452	-4.53033	9.9521e-06	0.000219148	2.91265
BMS1P20	0.593635	7.52802	4.52984	9.9732e-06	0.000219296	2.91064
OAZ2	0.253325	7.6997	4.52971	9.979e-06	0.000219296	2.91009
FAM57B	-0.252039	5.11744	-4.52938	9.9928e-06	0.000219378	2.90878
LINC00308	-0.141809	4.10051	-4.52746	1.00759e-05	0.00022098	2.90092
HMGN4	0.202295	9.85347	4.5271	1.00915e-05	0.000221099	2.89945
MCFD2	0.287773	8.40303	4.52611	1.01344e-05	0.000221641	2.89542
ZNF330	0.243489	8.01357	4.52606	1.01367e-05	0.000221641	2.89521
LTB4R2	-0.251856	4.92923	-4.52192	1.0319e-05	0.000225265	2.8783
RAB12	0.282653	6.62861	4.52163	1.03316e-05	0.000225265	2.87714
LOC102724714	0.240684	3.2911	4.52159	1.03335e-05	0.000225265	2.87697
DUSP5	0.614754	7.16944	4.52128	1.03472e-05	0.000225338	2.87571
MERTK	0.415436	6.11394	4.521	1.03598e-05	0.000225387	2.87456
CEP83-AS1	-0.154226	4.41056	-4.51908	1.04456e-05	0.000227028	2.86673
FAM129A	0.69105	6.62178	4.51884	1.04565e-05	0.000227038	2.86574
IGHD	0.855896	7.3165	4.51751	1.05162e-05	0.000228107	2.86034
DAPK1	0.631298	6.57172	4.51637	1.05679e-05	0.000229	2.85568
CDK17	0.287059	8.20986	4.5154	1.06122e-05	0.00022973	2.85172
KLHL34	-0.187834	3.42481	-4.51406	1.0673e-05	0.000230818	2.84629
C20orf187	-0.135875	3.24731	-4.51264	1.07385e-05	0.000232003	2.84049
SLC22A12	-0.204213	5.1055	-4.51191	1.07721e-05	0.000232497	2.83753
CCL21	0.65703	6.37785	4.51164	1.07845e-05	0.000232535	2.83644
SSR3	0.275452	10.0538	4.51139	1.07962e-05	0.000232557	2.83541
ERI1	0.402019	6.6804	4.50902	1.09063e-05	0.000234696	2.82578
LOC102725022	-0.22199	7.3389	-4.50838	1.09366e-05	0.000235116	2.82315
GSAP	0.552681	6.90452	4.50758	1.0974e-05	0.000235686	2.81991
CDKL2	-0.156152	3.65388	-4.5057	1.10629e-05	0.000237361	2.81226
ADGRE1	0.235129	4.68188	4.50386	1.11505e-05	0.000239006	2.80478
LOC157860	-0.383761	6.03676	-4.50319	1.11825e-05	0.00023934	2.80206
TREM2	0.349518	6.35299	4.503	1.11918e-05	0.00023934	2.80127
BCAN	-0.150619	6.54889	-4.50285	1.11991e-05	0.00023934	2.80065
SMCHD1	0.42254	7.08245	4.50241	1.12199e-05	0.000239548	2.79889
SDF2L1	0.3424	8.10887	4.49912	1.13791e-05	0.000242709	2.78553
FLJ42627	-0.272511	6.25679	-4.49815	1.14267e-05	0.000243487	2.78157
ETV5	0.486381	6.58929	4.4972	1.14734e-05	0.000244241	2.7777
CEP135	0.311287	5.48175	4.49633	1.15162e-05	0.000244913	2.77417
MED17	0.283809	8.14728	4.49527	1.15686e-05	0.000245787	2.76987
STC1	0.629323	6.72616	4.49444	1.16096e-05	0.000246418	2.76651
RAMP2-AS1	-0.230443	3.84459	-4.4939	1.16363e-05	0.000246642	2.76433
PODXL	0.44981	8.20007	4.49377	1.16428e-05	0.000246642	2.7638
PIGZ	-0.644549	7.17731	-4.4926	1.17013e-05	0.000247639	2.75905
RDX	0.6544	7.01104	4.49145	1.17588e-05	0.000248614	2.7544
ZNF793	-0.236414	3.93985	-4.49104	1.17796e-05	0.000248812	2.75272
LOC101928195	0.443535	7.94119	4.48999	1.18326e-05	0.000249689	2.74847
PNMA2	0.673182	4.92562	4.48955	1.18551e-05	0.000249921	2.74667
CXCL5	1.46716	6.38914	4.48674	1.19982e-05	0.000252693	2.73529
POSTN	0.929008	10.3988	4.48622	1.20249e-05	0.000253012	2.73318
TMEM262	-0.211354	4.89491	-4.48359	1.21609e-05	0.000255471	2.72251
LOC100288175	-0.187582	4.97863	-4.48332	1.21747e-05	0.000255471	2.72144
NEUROD6	-0.135884	5.00507	-4.48328	1.2177e-05	0.000255471	2.72126
ANO10	-0.268885	7.48403	-4.48297	1.21928e-05	0.000255556	2.72003
NPFFR1	-0.212044	5.55001	-4.47747	1.24828e-05	0.000261383	2.69774
ADGRD2	-0.261815	5.89877	-4.47654	1.2532e-05	0.00026216	2.69401
HDAC11	-0.213115	6.69592	-4.47498	1.2616e-05	0.000263577	2.68768
WDR31	-0.115655	6.41188	-4.47483	1.2624e-05	0.000263577	2.68708
NAALADL2	-0.160104	2.88218	-4.47401	1.26682e-05	0.000264247	2.68376
DNM1P41	-0.138079	4.70858	-4.47222	1.27655e-05	0.000265945	2.67651
ZMYND8	-0.456132	8.95502	-4.47206	1.27741e-05	0.000265945	2.67588
LMAN1L	-0.133027	5.50298	-4.46864	1.29616e-05	0.000269491	2.66206
GALNT6	-0.60128	7.86639	-4.4685	1.29692e-05	0.000269491	2.66151
CFHR1	0.578264	7.19717	4.46644	1.30838e-05	0.000271399	2.65316
RUNX3	0.365386	6.22395	4.4664	1.30859e-05	0.000271399	2.65301
CDV3	0.180662	10.713	4.46611	1.31023e-05	0.000271479	2.65183
PKM	0.367833	10.3825	4.46393	1.32242e-05	0.000273744	2.64305
SAV1	0.349392	7.04493	4.46326	1.32621e-05	0.000274268	2.64034
DEGS1	0.389393	8.55959	4.46262	1.32982e-05	0.000274753	2.63776
JAZF1	0.468999	5.41638	4.4604	1.34247e-05	0.000277103	2.62879
LOC102725526	0.814466	7.61179	4.45843	1.35377e-05	0.000279171	2.62084
TMEM35B	0.267879	7.94327	4.45809	1.35571e-05	0.000279233	2.61948
SAMD3	0.382525	3.82581	4.45793	1.35663e-05	0.000279233	2.61884
C9orf47	-0.108585	4.05203	-4.45446	1.37678e-05	0.000282946	2.60487
ALPK2	0.3062	4.14083	4.45438	1.37728e-05	0.000282946	2.60452
ZNF704	-0.53042	7.27724	-4.45296	1.38562e-05	0.000284392	2.5988
SLC25A5-AS1	-0.163907	4.51215	-4.45273	1.38694e-05	0.000284394	2.5979
SPATA3	-0.137215	5.23074	-4.45216	1.39034e-05	0.000284823	2.59558
PRDM11	-0.145691	4.76378	-4.45172	1.39291e-05	0.000285081	2.59383
ANXA5	0.395395	9.99672	4.45102	1.39703e-05	0.000285656	2.59103
CRHR1	-0.167505	5.24473	-4.45059	1.39959e-05	0.000285911	2.58929
KIAA1586	0.274984	3.57283	4.45021	1.40186e-05	0.000286106	2.58776
PRCP	0.30879	8.71977	4.44579	1.42843e-05	0.000291056	2.56996
LRRC31	-0.781786	5.60064	-4.44573	1.42879e-05	0.000291056	2.56973
GLTSCR2	-0.231271	6.27264	-4.44265	1.44757e-05	0.000294606	2.55735
GTF2IP12	-0.123756	6.54448	-4.44101	1.45772e-05	0.000296393	2.55074
CLEC5A	0.59504	3.92272	4.4407	1.4596e-05	0.0002965	2.54951
ZBTB7A	-0.265391	8.54634	-4.43907	1.46977e-05	0.000298226	2.54293
COL9A1	-0.314054	5.0368	-4.43889	1.47084e-05	0.000298226	2.54224
SERINC2	-0.402804	7.36331	-4.43618	1.48786e-05	0.000301396	2.53134
HNRNPLL	0.221024	8.72445	4.43463	1.49767e-05	0.0003031	2.52512
ZBTB25	0.229548	4.92966	4.43408	1.50115e-05	0.000303523	2.52292
CD80	0.189138	4.92074	4.43368	1.50372e-05	0.00030376	2.5213
LOC105377105	-0.119928	4.41521	-4.431	1.52089e-05	0.000306944	2.51054
GPR176	0.409844	5.89441	4.42751	1.54352e-05	0.000311222	2.49655
HACD4	0.50506	5.42667	4.42423	1.56508e-05	0.000315276	2.48341
CYP7B1	0.317968	3.99823	4.42253	1.57638e-05	0.000317259	2.4766
TECTA	-0.173954	4.40699	-4.42104	1.58631e-05	0.000318964	2.47065
KIR2DS2	-0.182675	4.78557	-4.4206	1.5893e-05	0.000319122	2.46887
C10orf54	0.335838	7.23676	4.42049	1.59004e-05	0.000319122	2.46843
IZUMO4	-0.164073	5.49194	-4.41994	1.59368e-05	0.000319558	2.46626
MYO7B	-0.305045	7.31432	-4.41968	1.59548e-05	0.000319625	2.46519
MYO1G	0.242057	5.53106	4.41638	1.61784e-05	0.000323806	2.45201
LOC102724985	-0.234822	9.45656	-4.41569	1.62259e-05	0.000324459	2.44923
KCNH6	-0.179997	4.61596	-4.41539	1.62465e-05	0.000324572	2.44803
DGCR14	-0.162889	6.73697	-4.41425	1.63246e-05	0.000325833	2.44349
SLC31A1	0.273599	7.51664	4.41325	1.63941e-05	0.000326921	2.43947
SSSCA1	0.294302	7.41636	4.41091	1.65569e-05	0.000329865	2.43011
IFITM1	0.457399	11.7822	4.40998	1.66215e-05	0.000330551	2.42642
RFTN1	0.473697	7.89553	4.40998	1.66217e-05	0.000330551	2.42641
CDC27	0.268592	7.50689	4.40963	1.66461e-05	0.000330733	2.42502
CD209	0.336331	5.84649	4.40897	1.66924e-05	0.000331163	2.42239
PHTF2	0.359866	7.59031	4.40889	1.66982e-05	0.000331163	2.42206
CFAP74	-0.167537	5.87864	-4.40841	1.67322e-05	0.000331536	2.42013
RAP2A	-0.45029	9.1763	-4.40786	1.67713e-05	0.000332007	2.41793
DUX4L24	-0.218753	6.43272	-4.40685	1.68424e-05	0.000333113	2.41392
TNFRSF4	0.258294	5.88915	4.40614	1.68931e-05	0.000333811	2.41107
PCNX4	0.309766	5.76379	4.40228	1.71703e-05	0.000338982	2.39566
GSDMD	0.256159	7.74619	4.40011	1.73282e-05	0.000341788	2.387
ASB12	-0.15835	5.65784	-4.39914	1.73989e-05	0.000342872	2.38314
CCDC50	0.273709	8.52606	4.39845	1.74496e-05	0.000343559	2.38039
OLR1	0.666077	3.8925	4.398	1.74826e-05	0.000343899	2.3786
DENND5A	0.423618	7.26046	4.39676	1.75741e-05	0.000345385	2.37366
PRX	-0.17142	5.76389	-4.39218	1.79161e-05	0.000351789	2.35541
UBA6	0.376647	7.90223	4.39019	1.80666e-05	0.000354307	2.34749
ARHGAP5-AS1	-0.243192	5.87648	-4.39005	1.80769e-05	0.000354307	2.34695
NUP62	0.24358	8.20494	4.38513	1.84549e-05	0.000361391	2.32736
LOC100653086	-0.173559	5.00861	-4.38427	1.85219e-05	0.000362377	2.32393
GRIK5	-0.173469	7.08676	-4.38383	1.85559e-05	0.000362716	2.32219
LOC646241	-0.106191	3.01474	-4.38317	1.86075e-05	0.000363398	2.31957
CD180	0.235617	5.19394	4.3828	1.86368e-05	0.000363642	2.31808
XPA	0.237779	6.92626	4.38163	1.87286e-05	0.000365108	2.31343
MNAT1	0.277504	6.1261	4.37989	1.88655e-05	0.000367294	2.30653
ACR	-0.159886	5.46513	-4.37978	1.88746e-05	0.000367294	2.30608
FAM49B	0.251987	8.50473	4.37856	1.89713e-05	0.000368847	2.30124
CEP85L	0.376805	5.34152	4.37713	1.9085e-05	0.000370727	2.29558
CFH	0.601061	5.61853	4.37683	1.9109e-05	0.000370861	2.2944
SOCS3	0.584481	7.47085	4.37652	1.91341e-05	0.000371017	2.29316
JUN	-0.298786	10.1747	-4.37407	1.93322e-05	0.000374525	2.28341
PATL1	0.266418	8.4102	4.37312	1.9409e-05	0.000375678	2.27966
DEF6	0.251961	6.22456	4.37202	1.94986e-05	0.000377076	2.2753
TMCO5B	-0.10946	2.96127	-4.37075	1.96027e-05	0.000378754	2.27026
KMT5A	-0.336195	8.40207	-4.37032	1.96381e-05	0.000378838	2.26855
GREM1	0.987287	8.57636	4.37028	1.96419e-05	0.000378838	2.26837
ACOX1	-0.343781	8.22218	-4.36882	1.97623e-05	0.000380822	2.26259
TGOLN2	-0.249661	10.5576	-4.3679	1.9838e-05	0.000381944	2.25896
SNW1	0.174385	9.1455	4.36758	1.98647e-05	0.000382119	2.25769
C1S	0.580983	9.79409	4.36498	2.00825e-05	0.000385968	2.24738
ALS2CL	-0.195805	6.54077	-4.36087	2.04311e-05	0.00039232	2.23109
FLJ11710	-0.129418	5.04679	-4.3593	2.05652e-05	0.000394546	2.22491
XCL1	0.442997	5.16291	4.35904	2.05878e-05	0.000394632	2.22387
HOPX	0.86276	7.36145	4.35788	2.06884e-05	0.000396211	2.21926
ELK3	0.468952	7.75093	4.35665	2.07944e-05	0.000397891	2.21442
LILRA2	0.173497	5.27139	4.35468	2.09665e-05	0.000400832	2.20662
KMT5B	-0.30382	8.42095	-4.35442	2.0989e-05	0.000400911	2.20561
LOC100133089	-0.191764	5.83321	-4.35233	2.11738e-05	0.000404086	2.19731
C19orf68	-0.221992	5.81705	-4.35191	2.12107e-05	0.000404434	2.19567
ZNF587	-0.287334	8.25806	-4.3509	2.13002e-05	0.000405786	2.19168
GPX8	0.665245	6.82071	4.34891	2.14784e-05	0.000408779	2.1838
PI4K2A	0.229542	6.97476	4.34872	2.14949e-05	0.000408779	2.18308
PLXND1	0.361146	7.42291	4.34793	2.15659e-05	0.000409765	2.17996
ITPR1	0.399885	5.38885	4.34773	2.15844e-05	0.000409765	2.17915
RNF103-CHMP3	-0.233854	10.3011	-4.3469	2.16593e-05	0.000410828	2.17587
G0S2	0.69555	7.5041	4.3465	2.16951e-05	0.000411148	2.17431
IQCF5	-0.146267	3.27548	-4.34514	2.18193e-05	0.000413142	2.16891
IL34	-0.224513	6.64162	-4.34444	2.18824e-05	0.000413976	2.16618
FAM114A2	0.214344	6.14928	4.34188	2.21177e-05	0.000418065	2.15606
FAM109A	-0.195942	6.79544	-4.33757	2.25186e-05	0.000425272	2.13908
BOLA2	-0.16129	4.53704	-4.33535	2.2728e-05	0.000428855	2.13032
CDH15	-0.160198	5.30058	-4.33351	2.29031e-05	0.000431784	2.12307
LOC646014	-0.221704	5.99412	-4.33104	2.31396e-05	0.000435536	2.11335
LOC101927839	-0.172992	3.71125	-4.33101	2.31421e-05	0.000435536	2.11325
ACSL4	0.365306	5.40597	4.33014	2.32259e-05	0.000435871	2.10983
FAM83E	-0.32788	6.71389	-4.33011	2.3229e-05	0.000435871	2.1097
ADAP2	0.27849	6.64412	4.33007	2.32329e-05	0.000435871	2.10955
ZNF771	-0.160404	6.12968	-4.33	2.32401e-05	0.000435871	2.10925
MFAP1	0.249075	8.27394	4.32817	2.34175e-05	0.00043882	2.10206
BPGM	0.351199	5.71819	4.3267	2.35614e-05	0.000441137	2.09627
OTOR	-0.168611	4.61685	-4.32531	2.36973e-05	0.000443301	2.09083
LAIR2	0.341405	5.63484	4.3213	2.4096e-05	0.000450372	2.07506
HEXIM1	0.368058	7.54823	4.32017	2.42096e-05	0.000452107	2.07061
IGF2BP3	0.998826	5.09999	4.31903	2.43239e-05	0.000453852	2.06616
CYP4F12	-0.379572	6.76163	-4.31665	2.45659e-05	0.000457975	2.0568
C1orf168	-0.173539	4.13889	-4.31423	2.48141e-05	0.000461751	2.0473
USP14	0.255131	9.551	4.31407	2.48302e-05	0.000461751	2.04669
FUT11	0.364853	6.436	4.31405	2.48322e-05	0.000461751	2.04661
ARHGAP29	0.556663	6.84267	4.31311	2.49295e-05	0.000463165	2.04291
LOC102723380	-0.144342	3.95521	-4.31243	2.50005e-05	0.000464088	2.04022
NPM3	0.408986	6.77542	4.31113	2.51356e-05	0.000466198	2.03513
SH3BGRL2	-0.434779	8.70922	-4.30969	2.52861e-05	0.000468589	2.02949
TNC	0.890602	8.05946	4.3094	2.5316e-05	0.000468745	2.02837
SNHG1	0.368517	9.14552	4.30618	2.56565e-05	0.000474645	2.01574
FGF21	-0.15746	4.87723	-4.30337	2.59569e-05	0.000479591	2.00474
SLC18B1	0.529213	7.25067	4.30311	2.59848e-05	0.000479591	2.00372
USP7	-0.212548	9.55237	-4.30306	2.59899e-05	0.000479591	2.00354
ARVCF	-0.16466	6.97423	-4.30208	2.60955e-05	0.000481131	1.99971
BCAT1	0.726965	6.59318	4.30185	2.61209e-05	0.000481191	1.99879
LOC100996654	-0.125189	4.02274	-4.30161	2.61469e-05	0.000481262	1.99785
ZEB2	0.45764	5.01119	4.30103	2.62097e-05	0.00048201	1.99558
PLA2G2D	0.246642	5.05455	4.30052	2.62655e-05	0.000482575	1.99357
LAYN	0.544477	5.1528	4.30034	2.62848e-05	0.000482575	1.99288
CHST8	-0.206693	6.0623	-4.29891	2.64409e-05	0.000484962	1.98728
ATP8B2	0.462043	6.20743	4.29874	2.64593e-05	0.000484962	1.98662
C3	0.798906	9.00855	4.29758	2.65866e-05	0.000486883	1.98209
FNDC7	-0.153972	4.23781	-4.29692	2.6659e-05	0.0004878	1.97952
GNB5	0.351223	6.29	4.29661	2.66942e-05	0.000488033	1.97827
ATAD3C	-0.22556	5.11927	-4.29632	2.67256e-05	0.000488088	1.97716
IGLJ3	0.901497	9.38971	4.29617	2.67421e-05	0.000488088	1.97658
SLC16A9	-0.726491	6.01678	-4.29542	2.68254e-05	0.000489197	1.97364
SCN8A	-0.142861	3.90538	-4.29473	2.69019e-05	0.000490182	1.97095
PLPPR5	-0.0969652	2.98949	-4.29431	2.69486e-05	0.000490623	1.96931
TMED8	0.263939	7.88091	4.29334	2.70578e-05	0.000492199	1.96549
RBFOX1	-0.162589	6.03872	-4.29299	2.70963e-05	0.000492488	1.96414
UGT1A3	-0.825557	6.99896	-4.2925	2.71514e-05	0.000493077	1.96223
LINC00265	-0.233835	4.74367	-4.29186	2.72237e-05	0.000493686	1.95971
CT62	-0.132185	3.23807	-4.2918	2.72303e-05	0.000493686	1.95948
HLA-DOA	0.279163	6.59307	4.2914	2.72754e-05	0.000494092	1.95792
AIPL1	-0.158702	5.11668	-4.29048	2.73792e-05	0.000495559	1.95433
SERPINB10	-0.147754	3.45191	-4.28936	2.75064e-05	0.000497124	1.94995
FUT6	-0.393288	8.06758	-4.28931	2.75113e-05	0.000497124	1.94978
CFB	0.577797	7.89515	4.28781	2.76829e-05	0.000499808	1.94391
MIR600	-0.188954	5.0187	-4.28528	2.79734e-05	0.000504635	1.93405
RUNX2	0.573699	6.86235	4.28468	2.80436e-05	0.000505482	1.93168
TMX3	0.386634	7.22156	4.28197	2.83582e-05	0.000510417	1.92114
FLVCR2	0.303739	5.67143	4.28192	2.83643e-05	0.000510417	1.92094
MBD2	0.223506	9.12339	4.2802	2.8566e-05	0.000513225	1.91424
TAF4B	0.36934	6.10611	4.28019	2.85675e-05	0.000513225	1.91419
RAPGEF1	0.198265	6.95833	4.27853	2.87641e-05	0.00051633	1.90772
FGD4	-0.420173	7.74919	-4.27797	2.88303e-05	0.000517092	1.90554
CLSTN1	-0.254034	9.14539	-4.27593	2.90736e-05	0.000520779	1.89761
PDZD7	-0.150435	4.23358	-4.27585	2.90838e-05	0.000520779	1.89728
MYO1D	-0.371064	8.89259	-4.27491	2.91965e-05	0.000522368	1.89362
JAML	0.303415	6.26073	4.27267	2.94678e-05	0.000526789	1.88489
PRPF39	0.440947	6.62227	4.27184	2.95685e-05	0.000528154	1.88167
GPR68	0.344164	6.24917	4.26993	2.98019e-05	0.000531886	1.87424
HTR4	-0.139333	6.70879	-4.26839	2.99913e-05	0.000534828	1.86826
PBX1	-0.438616	8.40533	-4.26817	3.00184e-05	0.000534874	1.8674
SCO2	0.302472	8.16598	4.26749	3.01027e-05	0.000535936	1.86475
RASGRP4	-0.184673	4.6384	-4.26647	3.02296e-05	0.000537756	1.86078
IL18R1	0.291123	3.93242	4.2647	3.045e-05	0.000541233	1.85392
EFNA3	-0.376969	7.46626	-4.26404	3.05329e-05	0.00054167	1.85135
PMFBP1	-0.210241	5.10942	-4.26403	3.05343e-05	0.00054167	1.85131
PRKD2	0.219259	8.21609	4.26391	3.05492e-05	0.00054167	1.85085
PRKACB	-0.631458	8.84038	-4.26294	3.06716e-05	0.000543397	1.84707
LOC101929406	-0.126984	5.47193	-4.2624	3.07394e-05	0.000544104	1.84499
CHN1	0.473675	6.82572	4.26222	3.07628e-05	0.000544104	1.84427
F2R	0.429831	7.09159	4.26203	3.07866e-05	0.000544104	1.84354
ALKBH3	0.297305	6.91753	4.26115	3.08986e-05	0.000545569	1.84011
FAP	0.787089	7.07329	4.26098	3.09196e-05	0.000545569	1.83947
ANKRD24	-0.142037	4.75507	-4.25951	3.11075e-05	0.000548426	1.83375
CD6	0.19499	6.85861	4.25932	3.11319e-05	0.000548426	1.83301
IGSF10	-0.205385	4.80634	-4.2586	3.12245e-05	0.000549612	1.8302
HSD11B1L	-0.150653	5.80594	-4.25779	3.1328e-05	0.000550987	1.82708
CMTR1	0.249957	7.2407	4.2572	3.14036e-05	0.000551872	1.8248
LINC00996	0.149618	3.47216	4.25667	3.14723e-05	0.000552632	1.82274
LOC101928978	-0.118738	3.00979	-4.25633	3.15165e-05	0.000552963	1.82141
FLJ12825	-0.166939	4.73938	-4.25568	3.16007e-05	0.000553892	1.8189
INPP4A	0.321269	7.19772	4.25553	3.16204e-05	0.000553892	1.81831
CES4A	-0.18213	5.16365	-4.25374	3.18533e-05	0.000557523	1.81138
PNPLA2	-0.158379	9.63488	-4.25294	3.1958e-05	0.000558905	1.80828
EOGT	0.443072	5.8831	4.25238	3.20321e-05	0.000559751	1.8061
SPTBN4	-0.13859	6.00745	-4.25053	3.22765e-05	0.000563569	1.79892
LOC102724975	-0.151924	3.87605	-4.25003	3.23431e-05	0.000564279	1.79697
EIF2S1	0.255408	9.47886	4.24893	3.24894e-05	0.000566377	1.79271
C8orf44	-0.228327	4.54103	-4.2485	3.25459e-05	0.000566909	1.79107
SHD	-0.244728	5.1775	-4.24789	3.26282e-05	0.000567599	1.78869
TREM1	0.68137	5.74702	4.24782	3.26377e-05	0.000567599	1.78841
RECQL5	-0.163819	6.67419	-4.24743	3.26894e-05	0.000568044	1.78692
SLC5A2	-0.133777	5.83372	-4.24573	3.29187e-05	0.000571571	1.78032
EVX1	-0.229869	5.42429	-4.24444	3.30932e-05	0.000574143	1.77533
ZNF396	-0.125103	3.9766	-4.24315	3.32686e-05	0.000576726	1.77034
AFF2	-0.142559	4.12051	-4.24196	3.34307e-05	0.000579075	1.76575
TMEM109	0.234167	8.04487	4.24133	3.35171e-05	0.000580109	1.76332
FCRL3	0.311591	3.69127	4.24095	3.35693e-05	0.000580552	1.76185
CDRT15L2	-0.152223	3.54645	-4.23943	3.37789e-05	0.000583711	1.75597
LRRC42	0.25792	7.47668	4.23888	3.3855e-05	0.000584562	1.75385
STEAP1	0.56413	8.07925	4.23684	3.41399e-05	0.000589014	1.74594
VCX2	-0.207671	5.5202	-4.23592	3.42678e-05	0.000590752	1.74241
DFNA5	0.525999	6.02584	4.23531	3.43539e-05	0.000591769	1.74004
HSP90B1	0.268625	9.20671	4.23402	3.45354e-05	0.000594424	1.73507
B3GNT8	-0.315853	5.48766	-4.23355	3.46021e-05	0.000595101	1.73325
ZSWIM4	-0.193816	3.33046	-4.23325	3.46441e-05	0.000595353	1.7321
TIAL1	0.175898	8.99878	4.23277	3.47131e-05	0.000596068	1.73022
LOC613266	-0.125374	3.00966	-4.23168	3.48677e-05	0.00059825	1.72603
SLC25A30	0.300814	5.8645	4.23073	3.50042e-05	0.000599901	1.72234
DNAJB11	0.213058	9.21108	4.23062	3.50191e-05	0.000599901	1.72194
SMCO1	-0.121583	3.30467	-4.22893	3.52619e-05	0.000603587	1.71542
FAM63A	-0.248704	7.73973	-4.2287	3.52957e-05	0.000603689	1.71452
RPL36AL	0.203485	10.8605	4.22834	3.53474e-05	0.000604068	1.71314
ICAM2	0.402301	7.93387	4.22816	3.53734e-05	0.000604068	1.71244
SNAPC1	0.313477	5.64776	4.22626	3.56493e-05	0.000607925	1.70511
SLC4A1AP	0.210574	7.23517	4.22605	3.56794e-05	0.000607925	1.70431
LRRC71	-0.206589	5.07478	-4.22603	3.5683e-05	0.000607925	1.70422
FADS3	0.255795	6.61204	4.22573	3.57265e-05	0.000608189	1.70307
GS1-124K5.11	-0.20157	7.16265	-4.22541	3.57727e-05	0.0006085	1.70185
OGFRL1	0.53929	6.63742	4.22515	3.58113e-05	0.000608679	1.70083
GLP1R	-0.184009	6.09662	-4.22478	3.58659e-05	0.000609132	1.6994
ACOT11	-0.281022	6.76388	-4.22439	3.59233e-05	0.000609562	1.69789
FABP2	-0.260898	4.86952	-4.22422	3.59473e-05	0.000609562	1.69726
OLFML2B	0.61514	6.9361	4.22296	3.61338e-05	0.000612248	1.69237
DNAH1	-0.159813	5.71756	-4.22168	3.63222e-05	0.000614742	1.68747
PHYH	-0.378315	8.92634	-4.22158	3.63375e-05	0.000614742	1.68707
LZTS1	-0.152451	5.66046	-4.22067	3.64721e-05	0.00061654	1.68358
GPRIN2	-0.270085	5.98662	-4.22033	3.65231e-05	0.000616922	1.68226
FRMD6	0.638875	6.90198	4.21905	3.67151e-05	0.000619422	1.67732
AKR1B1	0.485191	7.9728	4.21882	3.67488e-05	0.000619422	1.67645
PPIB	0.306253	11.5013	4.21877	3.67565e-05	0.000619422	1.67625
LOC100101148	-0.148486	3.94174	-4.21853	3.67923e-05	0.000619545	1.67534
DPF2	0.256258	7.76368	4.2173	3.69773e-05	0.000621954	1.6706
GSE1	-0.377084	8.51675	-4.2172	3.69925e-05	0.000621954	1.67021
PDXDC1	-0.284024	4.93994	-4.21434	3.7427e-05	0.000628478	1.6592
HMOX1	0.46757	7.33838	4.21417	3.74537e-05	0.000628478	1.65852
NSG1	-0.238335	5.49566	-4.21408	3.74672e-05	0.000628478	1.65819
PQLC3	0.34612	7.7726	4.21332	3.75838e-05	0.000629948	1.65526
LGALS4	-0.498884	11.9898	-4.21269	3.768e-05	0.000631075	1.65284
LOC100505570	-0.134018	4.57279	-4.21184	3.78112e-05	0.000632786	1.64956
BLMH	0.312784	7.2373	4.21164	3.78417e-05	0.000632809	1.6488
PHLDB2	0.665378	6.7313	4.21076	3.79768e-05	0.00063458	1.64544
LOC101927943	-0.116271	3.17068	-4.21033	3.80437e-05	0.000635209	1.64378
WDR7	0.272114	6.0721	4.20881	3.82796e-05	0.000638658	1.63795
VAV3	-0.877116	8.84296	-4.20861	3.83115e-05	0.000638701	1.63717
MTAP	0.326648	6.25164	4.2055	3.87992e-05	0.000645943	1.62523
SELENBP1	-0.778784	9.22443	-4.20545	3.88078e-05	0.000645943	1.62502
RNF149	0.209019	9.67614	4.20517	3.88521e-05	0.000645943	1.62395
PRKCDBP	0.557055	6.80641	4.20509	3.88647e-05	0.000645943	1.62364
ABI3	0.180711	6.55421	4.20415	3.90136e-05	0.000647446	1.62004
CEACAM5	-0.508082	13.0153	-4.20414	3.90146e-05	0.000647446	1.62001
CCL22	0.248118	5.70179	4.20319	3.91662e-05	0.000649466	1.61635
SAP30BP	0.202287	7.18876	4.20156	3.94268e-05	0.000652869	1.6101
TIGAR	0.35237	7.66958	4.20153	3.94314e-05	0.000652869	1.60999
ITGA9-AS1	-0.156757	3.37555	-4.20017	3.96499e-05	0.000655987	1.60478
CYP2A6	-0.154159	6.11804	-4.19952	3.9755e-05	0.000657227	1.60228
GPR173	-0.159552	5.58129	-4.19752	4.00799e-05	0.000662095	1.5946
SLC7A4	-0.176647	4.95511	-4.19689	4.01828e-05	0.000662801	1.59219
APOBEC3A_B	0.458926	4.00159	4.19689	4.01836e-05	0.000662801	1.59217
REC8	0.221077	6.66755	4.19606	4.03196e-05	0.00066454	1.58898
GRIN1	-0.180949	6.23265	-4.1952	4.04597e-05	0.000666344	1.58571
SLC6A10P	-0.147904	4.31858	-4.19485	4.0518e-05	0.000666548	1.58435
GUCY2C	-0.699483	8.65171	-4.19476	4.05333e-05	0.000666548	1.584
TBX6	-0.127929	5.59206	-4.19437	4.05975e-05	0.000667098	1.58251
FKBP15	0.173407	8.03145	4.18654	4.19087e-05	0.000688124	1.55253
LRRIQ1	-0.0910108	2.94296	-4.18629	4.1951e-05	0.0006883	1.55158
ENTPD5	-0.620664	7.79487	-4.18472	4.22184e-05	0.000692166	1.54559
DLGAP3	-0.125345	5.68044	-4.1844	4.22743e-05	0.000692561	1.54434
KAT2B	0.47259	5.95502	4.1836	4.24112e-05	0.00069428	1.5413
SRL	-0.175332	5.82582	-4.18266	4.25733e-05	0.000696163	1.5377
CCDC71L	0.373491	7.78164	4.18256	4.25902e-05	0.000696163	1.53733
PHF11	0.322749	9.28145	4.18225	4.26443e-05	0.000696524	1.53613
IGK	0.692518	12.8705	4.18157	4.27611e-05	0.000697907	1.53355
FKBP6	-0.154841	5.08739	-4.18062	4.29273e-05	0.000700095	1.52989
CLN6	0.282426	6.79218	4.17963	4.30986e-05	0.000702361	1.52614
NBAT1	-0.247575	4.85959	-4.17942	4.31358e-05	0.000702441	1.52533
LOC101929536	-0.177819	5.1591	-4.1789	4.32278e-05	0.000703414	1.52332
LOC102723479	0.251924	4.64444	4.17819	4.33517e-05	0.000704903	1.52062
TUSC7	-0.0986366	3.13009	-4.17748	4.34766e-05	0.00070613	1.51791
CACNG4	-0.127477	8.64627	-4.17739	4.34921e-05	0.00070613	1.51757
PLG	-0.153007	4.80294	-4.17584	4.3766e-05	0.000710047	1.51165
ZNF45	0.281929	6.02096	4.17382	4.41257e-05	0.000715349	1.50394
PGM2	0.303237	7.99276	4.17143	4.45549e-05	0.00072177	1.49481
OSGIN1	-0.19995	5.6225	-4.17043	4.47349e-05	0.000724146	1.49102
CASC11	-0.099989	3.78366	-4.17003	4.48077e-05	0.000724516	1.48948
CEP78	0.279694	6.98709	4.16994	4.48243e-05	0.000724516	1.48913
DIO3OS	-0.307605	6.78079	-4.16786	4.52022e-05	0.00073008	1.48122
SCNN1A	-0.58037	9.46409	-4.16767	4.5238e-05	0.000730117	1.48047
LILRA3	0.213897	4.59327	4.16744	4.5279e-05	0.000730237	1.47962
SP1	-0.217292	9.07646	-4.16707	4.53468e-05	0.000730788	1.47821
TBC1D8B	-0.39471	6.47537	-4.16657	4.54392e-05	0.000731736	1.47629
FAM178B	-0.150323	5.23884	-4.16506	4.57181e-05	0.000735683	1.47053
TMEM45A	0.742093	6.46664	4.16457	4.58081e-05	0.000736502	1.46867
AFTPH	-0.196171	9.23522	-4.16441	4.58368e-05	0.000736502	1.46808
VIM	0.498579	11.1539	4.16085	4.65024e-05	0.000746646	1.4545
DNAJB9	0.307615	8.48915	4.1601	4.66427e-05	0.000748346	1.45166
SERPINB2	0.782836	3.76332	4.15929	4.67949e-05	0.000750086	1.44859
MORC4	0.437625	7.25115	4.15916	4.682e-05	0.000750086	1.44808
SPOCK2	0.336467	6.58858	4.15871	4.69052e-05	0.000750897	1.44637
BBS4	0.218105	5.6619	4.15815	4.70117e-05	0.000752048	1.44423
PGPEP1	-0.201454	6.91678	-4.15745	4.71445e-05	0.00075362	1.44157
IGFN1	-0.178175	4.60518	-4.1565	4.73257e-05	0.00075596	1.43796
SLC39A5	-0.44293	7.73436	-4.15616	4.73911e-05	0.00075645	1.43666
CADPS	-0.795748	6.4383	-4.1554	4.75357e-05	0.000758202	1.43379
TDP1	0.275946	7.47346	4.15372	4.78596e-05	0.000762484	1.42739
CCEPR	-0.190088	3.09072	-4.15361	4.788e-05	0.000762484	1.42699
LOC105379178	-0.109806	3.81111	-4.15346	4.79093e-05	0.000762484	1.42641
TTTY7	-0.134207	4.19791	-4.15216	4.81615e-05	0.000765936	1.42147
ADD2	-0.168761	5.94383	-4.14992	4.85987e-05	0.000772325	1.41295
POU2AF1	0.866392	6.48588	4.14946	4.86883e-05	0.000773059	1.41122
CXXC5	-0.354185	9.44035	-4.14932	4.87159e-05	0.000773059	1.41068
CHAC2	0.50208	6.09288	4.14815	4.89457e-05	0.000776138	1.40625
TTC7B	0.448498	5.06269	4.14725	4.91246e-05	0.000778409	1.40281
IFNGR1	0.27147	9.79205	4.14681	4.92105e-05	0.000779202	1.40117
SCFD2	-0.250091	7.6906	-4.14565	4.94415e-05	0.000782291	1.39675
AKIP1	0.229653	7.58241	4.14497	4.95779e-05	0.000783765	1.39416
WDTC1	-0.175868	7.51813	-4.14482	4.96068e-05	0.000783765	1.39361
CCIN	-0.148092	4.70382	-4.14361	4.98499e-05	0.00078688	1.38901
DPH3	0.296692	7.33494	4.14348	4.98762e-05	0.00078688	1.38851
ADCY8	-0.22628	3.79773	-4.14307	4.99581e-05	0.0007876	1.38696
LACRT	-0.137366	4.00348	-4.14273	5.00258e-05	0.000788097	1.38569
PFKP	0.393764	9.19037	4.14143	5.02885e-05	0.000791662	1.38075
KLK13	-0.166091	4.75086	-4.1405	5.04773e-05	0.000793496	1.37723
LOC284600	-0.167835	4.40227	-4.1405	5.0478e-05	0.000793496	1.37721
NPC2	0.270606	10.2542	4.13896	5.07915e-05	0.000797849	1.37138
GGTA1P	0.4221	5.59257	4.13735	5.11219e-05	0.000802458	1.36527
SNX2	0.356181	8.21738	4.13458	5.16949e-05	0.000810869	1.35478
GCH1	0.31039	8.66921	4.13409	5.17951e-05	0.000811854	1.35295
LOC441601	-0.123904	4.36697	-4.12984	5.26871e-05	0.000825242	1.33687
SH2D3C	0.260351	5.35983	4.12951	5.27586e-05	0.000825692	1.3356
CYP1B1	0.756024	5.01526	4.12924	5.28162e-05	0.000825692	1.33457
SIX6	-0.131511	3.59211	-4.1291	5.28449e-05	0.000825692	1.33406
GFPT2	0.573345	5.20208	4.12899	5.28677e-05	0.000825692	1.33365
FASLG	0.245228	4.37288	4.12875	5.29196e-05	0.000825911	1.33273
DKFZP434H168	-0.147042	4.01341	-4.12797	5.30847e-05	0.000827892	1.32979
TYRO3P	-0.133611	4.57569	-4.12696	5.33018e-05	0.000830683	1.32595
KRTAP5-9	-0.129545	5.12539	-4.1264	5.34203e-05	0.000831934	1.32386
FAM71A	-0.198007	6.31331	-4.12563	5.35857e-05	0.000833913	1.32095
FAM216A	0.448532	5.62542	4.12511	5.36991e-05	0.00083508	1.31896
MGAT1	0.221556	7.91394	4.12258	5.42458e-05	0.00084298	1.30942
SFRP5	-0.167907	4.44184	-4.12043	5.47162e-05	0.000849683	1.30129
S1PR1	0.278312	5.24377	4.11812	5.52256e-05	0.000856982	1.29257
PDGFD	-0.469805	5.73454	-4.11783	5.52878e-05	0.000857082	1.29151
LOC105369921	-0.188273	5.26662	-4.11773	5.53109e-05	0.000857082	1.29111
OSGIN2	0.356671	6.61411	4.11662	5.55576e-05	0.000860293	1.28692
FAM163A	-0.178715	4.5587	-4.11469	5.59899e-05	0.00086637	1.27963
FTX	-0.591448	8.5169	-4.11269	5.64391e-05	0.0008727	1.2721
HCFC2	0.238666	5.15589	4.11142	5.67263e-05	0.000876518	1.26733
LINC01330	-0.120165	3.2987	-4.11121	5.67737e-05	0.000876628	1.26654
CCDC69	0.446794	5.29507	4.11064	5.69043e-05	0.000877635	1.26438
XAGE2	-0.149652	5.25231	-4.11057	5.69196e-05	0.000877635	1.26413
DOC2B	-0.161977	4.99508	-4.10745	5.76354e-05	0.000888043	1.25236
LOC105369340	-0.182651	5.56528	-4.10694	5.77518e-05	0.000888959	1.25046
SPRED3	-0.207684	6.75627	-4.10684	5.77766e-05	0.000888959	1.25006
UBLCP1	0.291667	7.77458	4.10642	5.7874e-05	0.000889829	1.24847
ARAP2	0.324062	6.29863	4.10578	5.80218e-05	0.000891471	1.24607
DYX1C1	0.350212	3.57337	4.10362	5.85233e-05	0.000898045	1.23797
TMEM206	0.362383	6.79369	4.10359	5.85322e-05	0.000898045	1.23783
GRM3	-0.137838	3.50325	-4.10317	5.86309e-05	0.000898924	1.23625
ZBTB7C	-0.558664	6.85436	-4.10158	5.90032e-05	0.000903592	1.23029
ADAMTS10	-0.245533	5.9376	-4.10152	5.90184e-05	0.000903592	1.23005
LOC101928429	0.169608	3.04525	4.10114	5.91073e-05	0.000904316	1.22863
CBLN2	-0.177877	3.7969	-4.10028	5.93112e-05	0.000906799	1.22539
EMX2OS	-0.194251	4.32673	-4.09957	5.94785e-05	0.000908719	1.22274
LOC729291	-0.0967937	3.01095	-4.09848	5.97397e-05	0.000912067	1.21861
SLC22A9	-0.131338	3.51012	-4.09609	6.0311e-05	0.000920144	1.20966
KIF7	-0.184306	5.33148	-4.09466	6.06571e-05	0.000924777	1.20427
KLC4	-0.253604	7.68655	-4.09377	6.08723e-05	0.000927408	1.20094
KTI12	0.230238	5.80759	4.09338	6.09669e-05	0.000928068	1.19948
TNFRSF14	0.244326	7.18993	4.09307	6.10415e-05	0.000928068	1.19833
LOC100507562	-0.109201	3.39808	-4.09307	6.10437e-05	0.000928068	1.1983
CCDC105	-0.167963	4.65963	-4.09207	6.12868e-05	0.000931114	1.19456
ESR2	-0.139246	4.70868	-4.09174	6.13661e-05	0.000931668	1.19334
IGHM	0.949225	9.13872	4.09138	6.14544e-05	0.000932358	1.19199
SBNO1	-0.249187	7.69849	-4.09101	6.15455e-05	0.00093309	1.19059
TRIM47	0.288536	7.42286	4.09071	6.16188e-05	0.000933549	1.18947
LOC100653137	-0.180709	5.19243	-4.09054	6.16616e-05	0.000933549	1.18882
SPAG5-AS1	-0.133052	4.60505	-4.09021	6.17439e-05	0.000934145	1.18756
NPCDR1	-0.108243	3.6886	-4.08784	6.23283e-05	0.00094233	1.1787
LOC728073	-0.15713	3.95024	-4.08732	6.2459e-05	0.000943652	1.17673
CHRNB2	-0.135365	7.24184	-4.08654	6.2653e-05	0.000945926	1.17381
HSPA5	0.201051	11.4238	4.08611	6.27608e-05	0.000946895	1.1722
FLT3LG	0.198209	5.3845	4.08488	6.30695e-05	0.000950894	1.16758
TDGF1P3	-0.981116	8.66592	-4.08381	6.33378e-05	0.000954278	1.16359
SYTL5	-0.772956	5.70589	-4.08051	6.41754e-05	0.000966228	1.15123
CARD8-AS1	0.301934	5.33084	4.07955	6.44208e-05	0.000968983	1.14764
MUC3B	-0.381018	8.79933	-4.07945	6.44475e-05	0.000968983	1.14725
TSSK6	-0.133122	4.8862	-4.07873	6.46313e-05	0.000971077	1.14457
LOC283335	-0.20113	5.67079	-4.07853	6.46817e-05	0.000971163	1.14384
CCL19	0.673442	5.82262	4.07787	6.48543e-05	0.000972884	1.14133
UGT1A1	-0.674327	7.08399	-4.07774	6.48858e-05	0.000972884	1.14087
COX2	-0.0753611	14.0262	-4.07667	6.51634e-05	0.000976374	1.13686
CBR3	0.38422	6.7007	4.07565	6.54285e-05	0.000979094	1.13304
LOC101929796	0.344428	6.58618	4.07562	6.54349e-05	0.000979094	1.13295
GVINP1	0.231988	4.66269	4.07491	6.562e-05	0.000981188	1.13029
FAM126A	0.516699	6.3687	4.07375	6.59231e-05	0.000984676	1.12596
KCNA7	-0.114797	3.14934	-4.07366	6.59484e-05	0.000984676	1.1256
UBA5	0.224459	7.49829	4.0735	6.5989e-05	0.000984676	1.12502
TRANK1	0.325959	6.06167	4.07292	6.61429e-05	0.000986295	1.12283
ARFRP1	-0.174859	7.14541	-4.07083	6.66934e-05	0.000993784	1.11503
2022-03-02	0.344562	6.76585	4.07067	6.67365e-05	0.000993784	1.11442
FRMD8P1	-0.132054	6.01803	-4.07004	6.69034e-05	0.000995588	1.11207
TAS2R1	-0.151769	3.87972	-4.06986	6.69517e-05	0.000995626	1.1114
CNIH1	0.225746	10.1819	4.06911	6.71515e-05	0.000997915	1.10859
OSTM1-AS1	-0.125749	2.91983	-4.06837	6.73481e-05	0.000999818	1.10584
ENHO	-0.14953	5.10167	-4.06811	6.7418e-05	0.000999818	1.10487
GAS2L1	0.343989	6.91156	4.06806	6.74304e-05	0.000999818	1.10469
NECTIN1	-0.217163	7.17003	-4.06786	6.74857e-05	0.000999818	1.10392
MIR6758	0.256913	8.95825	4.06777	6.75093e-05	0.000999818	1.1036
MYEOV	0.516309	6.8617	4.06581	6.80356e-05	0.00100693	1.09629
LOC105371374	-0.177789	5.05606	-4.06538	6.81528e-05	0.0010078	1.09467
ND4	-0.0792329	14.0526	-4.06522	6.81971e-05	0.0010078	1.09406
PDE6A	-0.265207	4.38515	-4.06508	6.82337e-05	0.0010078	1.09356
LOC286114	-0.12221	3.67207	-4.06487	6.82897e-05	0.00100795	1.09279
NOX5	-0.178995	5.33471	-4.06386	6.8565e-05	0.0010109	1.08901
CYP4F2	-0.566329	5.92808	-4.06379	6.85831e-05	0.0010109	1.08876
PNMA3	-0.173127	5.33276	-4.06357	6.86442e-05	0.00101112	1.08792
KCNH8	-0.450068	4.26525	-4.06319	6.87466e-05	0.00101194	1.08652
VEGFC	0.458157	5.51995	4.06235	6.89774e-05	0.00101465	1.08337
TFPI	0.530578	7.18606	4.06182	6.91229e-05	0.00101611	1.08138
REEP5	0.2254	9.64661	4.06147	6.9218e-05	0.00101682	1.08009
TCAP	-0.169497	5.6371	-4.05581	7.07896e-05	0.0010392	1.05898
H1FNT	-0.149904	4.3534	-4.05304	7.15708e-05	0.00104996	1.04867
RAB2B	0.239127	7.25043	4.0524	7.17501e-05	0.00105135	1.04631
NECAP2	0.188933	7.70909	4.05216	7.18197e-05	0.00105135	1.0454
KCNQ1DN	-0.169397	5.37227	-4.05205	7.18504e-05	0.00105135	1.045
NOX4	0.645434	4.53946	4.05202	7.1859e-05	0.00105135	1.04489
SARDH	-0.197218	5.27949	-4.05143	7.20284e-05	0.00105312	1.04267
ADPRHL2	0.229587	7.9949	4.05117	7.21004e-05	0.00105347	1.04174
ATXN2L	-0.225653	6.11249	-4.05014	7.2395e-05	0.00105706	1.0379
MCMBP	0.226958	8.71139	4.04987	7.24739e-05	0.00105751	1.03688
SNORA68	0.179242	12.6948	4.04941	7.26069e-05	0.00105874	1.03516
CAMK1	0.250013	5.61921	4.04914	7.26845e-05	0.00105916	1.03415
NYX	-0.17244	5.73533	-4.04864	7.28261e-05	0.00106051	1.03232
ZNF91	-0.51737	8.68547	-4.04688	7.3337e-05	0.00106724	1.02575
LEFTY1	-1.30482	8.25214	-4.0464	7.34766e-05	0.00106855	1.02396
SNAI2	0.602025	6.74084	4.04576	7.36624e-05	0.00107054	1.02159
PRKCG	-0.14352	5.46769	-4.04544	7.37532e-05	0.00107094	1.02043
LOC101927478	-0.119226	4.68951	-4.04532	7.37886e-05	0.00107094	1.01998
EPHA5-AS1	-0.139063	5.18338	-4.04406	7.41592e-05	0.00107561	1.01527
HPCA	-0.147755	5.49635	-4.04346	7.43333e-05	0.00107727	1.01307
TULP1	-0.149828	4.37912	-4.04333	7.43728e-05	0.00107727	1.01257
BHLHE22	0.373749	5.27065	4.04173	7.48448e-05	0.00108338	1.00662
PDPN	0.509907	6.82418	4.04144	7.49299e-05	0.00108389	1.00556
CCDC163	-0.206892	6.2646	-4.04034	7.52567e-05	0.0010879	1.00147
TRIM74	-0.124189	6.27306	-4.03827	7.58753e-05	0.00109611	0.993772
CLPX	0.242536	7.17452	4.03781	7.60114e-05	0.00109735	0.992088
GJD3	0.200103	5.37332	4.03628	7.64736e-05	0.00110329	0.986392
PTPRT	-0.15342	4.37043	-4.03534	7.67556e-05	0.00110662	0.982933
SLC22A31	-0.176549	6.01083	-4.03509	7.68339e-05	0.00110664	0.981975
S100A9	0.58055	7.74747	4.03494	7.68779e-05	0.00110664	0.981437
PARVB	0.422638	6.41245	4.03484	7.69092e-05	0.00110664	0.981053
WFDC2	-0.684658	7.4511	-4.03435	7.70568e-05	0.00110803	0.979252
HSH2D	0.218473	5.45829	4.03402	7.71565e-05	0.00110873	0.978037
CD200	0.560614	6.59126	4.03293	7.74899e-05	0.00111279	0.973986
CYP39A1	-0.386889	6.37777	-4.03259	7.75936e-05	0.00111354	0.972729
CDX2	-0.474654	7.17681	-4.03122	7.80142e-05	0.00111884	0.96765
PRR16	0.290142	5.07263	4.03075	7.81577e-05	0.00112016	0.965923
DKKL1	-0.167728	5.7604	-4.02944	7.85625e-05	0.00112522	0.961069
HSF4	-0.155363	6.19626	-4.0292	7.86385e-05	0.00112556	0.960161
D21S2088E	-0.14075	4.37537	-4.0282	7.89479e-05	0.00112821	0.956472
LOC101927157	-0.420941	5.88196	-4.02817	7.89597e-05	0.00112821	0.956331
SRRD	0.227149	6.8592	4.0281	7.89786e-05	0.00112821	0.956107
ADAMTS7	-0.168918	5.44346	-4.02782	7.90674e-05	0.00112873	0.95505
COL6A3	0.549584	10.7367	4.02747	7.91752e-05	0.00112912	0.95377
DYM	0.251472	6.96188	4.0274	7.91982e-05	0.00112912	0.953497
RHEBL1	0.174623	5.67844	4.02625	7.95589e-05	0.00113352	0.949228
GRB2	0.170764	8.79272	4.02605	7.96203e-05	0.00113365	0.948503
HAPLN2	-0.154452	4.15997	-4.02588	7.96739e-05	0.00113367	0.947871
RAX	-0.159608	5.77185	-4.0228	8.06473e-05	0.00114677	0.936464
LOC643733	0.342214	4.87966	4.02238	8.07809e-05	0.00114788	0.934909
TRPM4	-0.491412	7.56981	-4.02222	8.08307e-05	0.00114788	0.934329
NCK1	0.268098	7.7499	4.02158	8.1035e-05	0.00115003	0.931959
C19orf84	-0.148011	5.97787	-4.02115	8.11715e-05	0.00115122	0.930377
IMPACT	0.398179	5.73355	4.02065	8.13322e-05	0.00115274	0.92852
CHST3	0.323987	5.82835	4.02027	8.1454e-05	0.00115372	0.927115
DICER1	-0.337018	9.21129	-4.01959	8.16713e-05	0.00115604	0.924611
KIAA1652	-0.212268	5.78043	-4.01698	8.25143e-05	0.00116712	0.914966
FUT8	0.412841	7.44053	4.01684	8.25611e-05	0.00116712	0.914434
PPP1R14D	-0.651864	7.82512	-4.01635	8.27179e-05	0.00116789	0.912651
ZKSCAN1	-0.356379	9.60679	-4.01634	8.27228e-05	0.00116789	0.912595
A4GNT	-0.108058	3.82676	-4.01339	8.3686e-05	0.00118072	0.901722
KLHDC7B	0.217291	5.18383	4.01264	8.39338e-05	0.00118345	0.898946
TMPRSS6	-0.151083	6.30303	-4.0122	8.40791e-05	0.00118473	0.897321
AJUBA	0.528342	7.10762	4.00965	8.49263e-05	0.00119589	0.887906
PSMB1	0.152174	11.4829	4.00872	8.52363e-05	0.00119948	0.884484
LOC100507291	-0.149484	5.54919	-4.00693	8.58393e-05	0.00120719	0.877864
MTNR1A	-0.099613	3.74733	-4.00654	8.59684e-05	0.00120814	0.876452
INTS4P1	-0.0997381	2.85305	-4.00626	8.60648e-05	0.00120814	0.8754
CERS3	-0.114653	4.43776	-4.00623	8.60733e-05	0.00120814	0.875308
AGTRAP	0.259243	7.38164	4.00567	8.62635e-05	0.00121003	0.873234
EMC3-AS1	-0.308899	5.89099	-4.00488	8.6531e-05	0.001213	0.870327
EPO	-0.196096	4.91608	-4.00412	8.67887e-05	0.00121582	0.867535
SEMA4D	0.269169	6.87562	4.00361	8.69649e-05	0.00121751	0.86563
LINC00028	-0.153076	5.34168	-4.00343	8.70262e-05	0.00121758	0.864969
ATG13	0.157003	7.62516	4.00244	8.73641e-05	0.00122153	0.86133
RNF34	0.170737	8.34908	4.00207	8.74923e-05	0.00122237	0.859954
PPDPF	-0.285229	9.86038	-4.00194	8.75369e-05	0.00122237	0.859475
PTPN12	0.277181	8.90085	4.00147	8.76969e-05	0.00122382	0.85776
CRB2	-0.153797	3.45287	-4.00039	8.80677e-05	0.00122803	0.853799
CSNK1G2-AS1	-0.120964	5.34398	-4.00011	8.81654e-05	0.00122803	0.852758
AOC4P	-0.145525	5.6454	-4.0001	8.81678e-05	0.00122803	0.852732
RASL10B	-0.215581	6.13132	-3.99905	8.85323e-05	0.00123232	0.848858
TBC1D27	-0.139478	4.76549	-3.99828	8.87988e-05	0.00123523	0.846037
LINC00894	-0.175545	4.43411	-3.99779	8.89722e-05	0.00123686	0.844205
LOC101927769	-0.113484	2.92619	-3.99665	8.93709e-05	0.0012416	0.840008
LUM	0.485642	10.5644	3.99525	8.98602e-05	0.00124761	0.834881
HSPA4L	0.651543	4.94742	3.99262	9.07911e-05	0.00125973	0.825207
ADAM8	0.336447	6.15745	3.99182	9.10766e-05	0.00126288	0.82226
ID2-AS1	-0.203995	5.4082	-3.99077	9.14515e-05	0.00126727	0.818403
MSC-AS1	0.298788	3.67062	3.99059	9.1517e-05	0.00126737	0.817732
SELE	0.610174	4.24131	3.98937	9.19546e-05	0.00127262	0.813254
NOL4L	-0.364708	8.25454	-3.98758	9.26012e-05	0.00128076	0.806676
IL27RA	0.351582	5.48814	3.98726	9.27157e-05	0.00128153	0.805516
LOC652276	-0.119167	6.03519	-3.98634	9.30483e-05	0.00128531	0.802156
RGS2	0.669796	8.80786	3.98544	9.3379e-05	0.00128906	0.798826
SOX15	-0.275212	6.41353	-3.98518	9.34712e-05	0.00128951	0.7979
FLJ31945	-0.130511	3.33272	-3.98393	9.39287e-05	0.001295	0.793317
ENG	0.376834	7.24553	3.9835	9.40867e-05	0.00129601	0.79174
IQCJ-SCHIP1-AS1	-0.138569	4.21484	-3.98341	9.41207e-05	0.00129601	0.791401
PRPF4	0.229053	8.5619	3.98269	9.43857e-05	0.00129883	0.788761
CHURC1-FNTB	0.207251	7.36225	3.98243	9.44821e-05	0.00129934	0.787803
CLCN1	-0.179122	5.04616	-3.981	9.50125e-05	0.00130581	0.78255
ARNTL	0.251542	6.31797	3.98038	9.52416e-05	0.00130813	0.780289
SULT1B1	-0.663899	6.50684	-3.97973	9.54858e-05	0.00131066	0.777887
IL25	-0.119652	4.10041	-3.97937	9.56183e-05	0.00131165	0.776586
B2M	0.124825	13.2549	3.97871	9.58637e-05	0.00131418	0.77418
HSPA4	0.234609	9.04967	3.97814	9.60782e-05	0.0013163	0.772082
PTPN14	0.36959	7.55402	3.97795	9.61493e-05	0.00131644	0.771388
EIF2B2	0.211752	8.00708	3.97777	9.62191e-05	0.00131657	0.770707
EXOSC9	0.231064	7.17218	3.97738	9.63653e-05	0.00131774	0.769283
LACTB	0.236174	7.66151	3.97654	9.66804e-05	0.00132094	0.76622
DUSP14	0.365257	6.72416	3.97631	9.6769e-05	0.00132094	0.765359
ZNF438	0.184988	5.71908	3.97627	9.67813e-05	0.00132094	0.76524
PSMD13	0.218652	8.96015	3.97601	9.68795e-05	0.00132145	0.764289
HS3ST3A1	0.447229	4.74101	3.97479	9.73452e-05	0.00132697	0.759789
MECOM	-0.404815	9.22169	-3.97331	9.79065e-05	0.00133378	0.754394
ADGRA3	-0.30849	7.90332	-3.97214	9.83546e-05	0.00133878	0.750109
WNK2	-0.261316	6.92168	-3.97203	9.83961e-05	0.00133878	0.749714
LINC00642	-0.145998	6.21438	-3.97082	9.88615e-05	0.00134427	0.745286
LOC101929709	0.206796	4.92966	3.97013	9.91292e-05	0.00134707	0.742749
SMIM22	-0.269458	8.72826	-3.96977	9.92662e-05	0.00134809	0.741454
SLF1	0.364475	5.75599	3.96957	9.93454e-05	0.00134832	0.740705
UBE2D3	0.186661	10.7813	3.9693	9.94486e-05	0.00134855	0.739731
UTP11	0.259099	8.39876	3.96921	9.94863e-05	0.00134855	0.739375
LOC101927206	-0.139098	3.17931	-3.96879	9.96467e-05	0.00134988	0.737864
MYOG	-0.201991	5.48242	-3.96821	9.98742e-05	0.0013518	0.735724
SAMD8	0.363795	6.0656	3.96811	9.99127e-05	0.0013518	0.735363
ACVR1B	-0.327617	8.89869	-3.96705	0.000100327	0.00135656	0.731484
LOC101930235	-0.116891	3.31884	-3.96671	0.00010046	0.00135752	0.730237
GALNT8	-0.247399	5.4936	-3.96465	0.000101266	0.00136757	0.722737
STMN3	0.673303	7.0902	3.96371	0.000101638	0.00137174	0.7193
EFCC1	-0.192276	4.99515	-3.96049	0.000102921	0.00138819	0.707533
IGSF8	-0.251524	6.6052	-3.95903	0.000103507	0.00139522	0.702213
RHO	-0.10887	5.43795	-3.95683	0.000104397	0.00140635	0.69418
LOC153546	-0.315902	6.23555	-3.95649	0.000104534	0.00140733	0.692947
SIGLEC8	-0.194825	4.0781	-3.95591	0.00010477	0.00140963	0.690836
LOC100505912	-0.273404	4.13373	-3.95564	0.00010488	0.00141023	0.689854
FUT7	-0.222089	5.82019	-3.95484	0.000105208	0.00141377	0.686922
WAS	0.14754	7.61111	3.95458	0.000105314	0.00141432	0.68598
2022-03-05	0.225889	7.2873	3.95411	0.000105506	0.00141604	0.684264
FBXW11	0.183935	7.58367	3.95243	0.000106196	0.00142441	0.678158
CCDC102B	0.354272	3.42853	3.95175	0.000106479	0.00142651	0.675658
C2orf83	-0.149075	3.60934	-3.95174	0.000106483	0.00142651	0.675623
FN1	0.735988	11.2171	3.95122	0.000106697	0.0014285	0.673737
KNOP1	-0.240217	7.26416	-3.95095	0.00010681	0.00142912	0.672751
LOC100131581	-0.144417	4.56953	-3.95001	0.000107199	0.00143345	0.669341
AMT	-0.377697	7.24291	-3.94919	0.000107541	0.00143713	0.666355
FAM53A	-0.143888	4.79117	-3.94843	0.000107859	0.0014405	0.663585
EMILIN3	-0.377293	7.07309	-3.9478	0.000108122	0.00144313	0.661301
LIX1	-0.126452	3.26861	-3.9473	0.000108334	0.00144507	0.659465
SNX3	0.173909	10.7159	3.94628	0.000108763	0.0014499	0.655759
HNF1B	-0.248824	7.732	-3.94595	0.000108902	0.00145087	0.654562
ADGRL4	0.481198	6.25651	3.94508	0.000109272	0.00145491	0.651376
XCL2	0.405714	4.51049	3.94449	0.000109522	0.00145735	0.649235
GLIPR2	0.389213	6.68297	3.94406	0.000109704	0.00145849	0.647679
CTSK	0.559901	9.25889	3.94397	0.000109742	0.00145849	0.647352
DACH1	-0.759535	7.38454	-3.94372	0.000109847	0.00145899	0.646458
COPS4	0.235333	8.42825	3.94345	0.000109962	0.00145963	0.645476
LMO4	0.384621	7.78964	3.94094	0.00011104	0.00147282	0.636328
APCDD1L-AS1	-0.126121	6.58717	-3.94082	0.000111091	0.00147282	0.635897
SPHK1	0.492873	6.19772	3.94059	0.000111189	0.00147322	0.635072
FEV	-0.167274	4.22897	-3.94014	0.000111386	0.00147412	0.633415
LOC100422737	-0.150004	3.80351	-3.94004	0.000111426	0.00147412	0.633073
HNRNPDL	0.228381	9.61303	3.93996	0.000111461	0.00147412	0.632786
LOC101926921	-0.418445	8.54746	-3.9398	0.000111533	0.00147418	0.63218
GALNTL6	-0.1086	3.28374	-3.93689	0.000112798	0.00149	0.621606
NOXA1	-0.186793	6.57188	-3.93458	0.000113811	0.00150247	0.613222
DLX2	-0.181273	5.74629	-3.93384	0.000114134	0.00150582	0.610568
ODF3	-0.141209	4.8129	-3.93366	0.000114215	0.00150597	0.609905
WNK4	-0.476472	6.89634	-3.93287	0.000114566	0.0015097	0.607021
DRD2	-0.201678	5.92075	-3.93263	0.000114673	0.00151018	0.606152
MIR6824	-0.282217	7.08274	-3.93213	0.000114892	0.00151215	0.604361
CCKAR	-0.15844	4.96729	-3.93118	0.000115317	0.00151683	0.600898
SLC4A9	-0.155459	4.27483	-3.93075	0.00011551	0.00151845	0.599334
ND2	-0.127889	13.7326	-3.92954	0.000116051	0.00152385	0.594951
SLC10A2	-0.141376	3.12538	-3.92952	0.000116061	0.00152385	0.594876
ANKRD2	-0.182438	4.32099	-3.92884	0.000116364	0.00152691	0.592429
IRF4	0.280189	5.55751	3.92843	0.000116549	0.00152842	0.590937
THBD	0.434325	6.35167	3.92824	0.000116637	0.00152864	0.590235
PADI1	-0.147541	7.09673	-3.92794	0.000116771	0.00152868	0.589153
LINC00491	-0.1793	6.16072	-3.92792	0.00011678	0.00152868	0.589086
DBR1	0.272885	6.62622	3.92668	0.00011734	0.00153509	0.584597
COL15A1	0.669525	8.83867	3.92557	0.000117845	0.00154077	0.580573
SSC4D	-0.199825	5.85346	-3.92528	0.000117976	0.00154155	0.579536
FAM171B	0.415164	4.96716	3.92472	0.000118234	0.001544	0.577486
ERV3-2	0.207373	3.11763	3.92281	0.000119109	0.00155423	0.570581
LINC00943	-0.145957	3.82173	-3.92266	0.000119179	0.00155423	0.57003
MRPL44	0.292081	7.51443	3.92254	0.000119232	0.00155423	0.569613
LOC654780	-0.105925	5.60925	-3.92224	0.000119373	0.00155514	0.568503
NUP210P1	-0.110229	3.90416	-3.92174	0.000119602	0.00155719	0.566704
CHST7	0.297132	4.92973	3.9211	0.000119899	0.00156012	0.564385
TCF7	-0.280775	9.09594	-3.92087	0.000120005	0.00156057	0.563553
NR1I2	-0.432422	7.60013	-3.92043	0.00012021	0.00156091	0.561958
PROP1	-0.14613	4.85628	-3.9204	0.000120221	0.00156091	0.561868
E2F4	-0.103556	8.21468	-3.92035	0.000120247	0.00156091	0.56167
SACS	0.55312	5.23358	3.91942	0.000120676	0.00156556	0.558325
LOC101927608	-0.127118	5.62424	-3.91884	0.000120948	0.00156814	0.556221
GLYCTK-AS1	-0.118061	3.71176	-3.91774	0.000121462	0.00157324	0.552243
ZNF101	0.294764	6.59418	3.91769	0.000121486	0.00157324	0.552064
MOCOS	0.503878	6.75032	3.91714	0.000121743	0.00157564	0.550079
ULBP2	0.574996	5.54757	3.9165	0.000122047	0.00157788	0.547746
AHSP	-0.123196	4.75396	-3.91647	0.000122062	0.00157788	0.54763
ADAL	-0.151152	5.16954	-3.91585	0.000122351	0.00158068	0.545415
CAPN9	-0.597634	5.30673	-3.91531	0.00012261	0.00158308	0.543435
HIST1H2AK	-0.101308	3.57796	-3.9149	0.000122803	0.00158371	0.541955
IGF2-AS	-0.175427	5.10761	-3.9149	0.000122803	0.00158371	0.541954
LOC101930071	-0.1471	5.9317	-3.91306	0.000123675	0.001594	0.53533
BRSK1	-0.248322	7.00453	-3.91248	0.000123954	0.00159665	0.53322
ALOX15	-0.143342	3.26535	-3.91182	0.000124266	0.0015997	0.530861
CPEB1-AS1	-0.0817986	3.02441	-3.91164	0.000124354	0.0015997	0.5302
KDM2B	0.264813	7.70328	3.91152	0.000124412	0.0015997	0.529764
STRADA	0.151158	7.28279	3.91093	0.000124693	0.00160237	0.527648
OR10D1P	-0.14974	4.89006	-3.90974	0.000125269	0.00160789	0.523332
WWP1	-0.324282	9.23358	-3.90966	0.000125308	0.00160789	0.523039
IL7	0.510787	4.67222	3.90958	0.000125344	0.00160789	0.522773
LOC105376975	-0.0862794	4.72215	-3.90937	0.000125448	0.0016079	0.521993
NRG1	-0.211715	6.00112	-3.90928	0.000125492	0.0016079	0.521661
XRCC2	-0.199522	6.0947	-3.90687	0.000126662	0.00162192	0.512974
NUTM2G	-0.172678	6.38119	-3.90628	0.00012695	0.00162466	0.510841
PLCD1	-0.251439	7.23734	-3.90587	0.00012715	0.00162626	0.509369
RORC	-0.214071	6.20664	-3.90564	0.00012726	0.00162671	0.508561
VSTM2L	-0.281581	5.6034	-3.90511	0.000127522	0.00162911	0.506632
STX5	0.201553	6.2004	3.90495	0.000127598	0.00162912	0.506072
MUC8	-0.145481	6.72367	-3.90428	0.000127931	0.00163241	0.503634
PTCRA	-0.143738	6.98301	-3.90323	0.000128448	0.00163717	0.499857
FMN2	-0.190633	5.92931	-3.90322	0.000128455	0.00163717	0.499807
ZCCHC9	0.253742	7.65605	3.90203	0.000129044	0.00164342	0.495522
LOC729870	-0.106602	4.21654	-3.90192	0.000129096	0.00164342	0.495142
TTYH2	0.276954	5.90702	3.90108	0.000129514	0.00164778	0.492114
SETX	0.217032	7.4258	3.90011	0.000129999	0.00165299	0.488612
TRIM54	-0.182961	4.39705	-3.89958	0.000130267	0.00165542	0.486687
VGLL3	0.535558	4.70658	3.89896	0.000130577	0.0016584	0.484454
PRKAR2A	-0.207742	9.47762	-3.89726	0.00013143	0.00166826	0.478357
ZNF890P	-0.152219	4.34863	-3.89518	0.000132485	0.00168067	0.47087
SSTR4	-0.173126	4.44279	-3.89437	0.000132899	0.00168448	0.467953
ALX3	-0.135711	4.74974	-3.89423	0.000132968	0.00168448	0.467463
NXN	0.561823	7.9565	3.89414	0.000133018	0.00168448	0.467115
AGPAT4	0.312987	4.83268	3.89329	0.000133452	0.00168899	0.464062
CGN	-0.330575	7.59536	-3.89184	0.000134196	0.00169742	0.458856
MYBPH	-0.128662	4.73292	-3.89146	0.000134394	0.00169894	0.457475
CNDP2	0.252984	9.32006	3.8907	0.000134785	0.0017029	0.454753
LOC105372255	-0.265968	4.63674	-3.89035	0.000134966	0.00170419	0.453501
DNAJC5B	0.174347	4.5548	3.88959	0.000135362	0.00170733	0.450752
MRPL46	0.243008	7.56173	3.88957	0.000135372	0.00170733	0.450688
PCGF6	0.253191	6.1732	3.88919	0.000135566	0.00170879	0.449346
SYT7	-0.325047	6.73933	-3.88818	0.000136093	0.00171364	0.445712
ACAD10	-0.149161	5.76296	-3.88812	0.000136124	0.00171364	0.445499
GCNT4	-0.112224	3.25817	-3.888	0.000136187	0.00171364	0.445065
CAMK1D	-0.418012	6.98813	-3.88769	0.000136349	0.00171469	0.44395
SCUBE1	-0.193575	5.27476	-3.88655	0.000136947	0.00172121	0.439855
KIF2A	0.342646	7.64023	3.88549	0.000137504	0.00172721	0.436057
HAUS1	0.324519	7.58392	3.88521	0.000137655	0.00172811	0.435029
NEXN	0.64385	5.71223	3.88504	0.000137745	0.00172825	0.434417
TCP10	-0.135887	3.48931	-3.88484	0.00013785	0.00172857	0.4337
PGAM1	0.209481	10.8164	3.88405	0.000138266	0.00173278	0.430884
UIMC1	0.173005	7.33275	3.8824	0.000139145	0.0017428	0.424948
LRRC74A	-0.175922	5.6477	-3.88147	0.000139642	0.00174801	0.421611
CLPB	0.286635	6.58169	3.8811	0.00013984	0.00174949	0.420285
AKAP6	-0.13405	3.67078	-3.88089	0.000139954	0.00174991	0.419522
ZNF876P	-0.0782613	2.4261	-3.87957	0.000140662	0.00175775	0.414799
CRTAC1	-0.153179	4.75693	-3.8785	0.00014124	0.00176298	0.410957
CNTD1	-0.220678	4.01378	-3.87849	0.000141243	0.00176298	0.41094
KLHL18	0.181771	6.30166	3.87762	0.000141716	0.00176734	0.407809
ATP6	-0.090403	14.0487	-3.87755	0.000141754	0.00176734	0.407557
PLA2G4C	0.382085	5.24508	3.87678	0.000142173	0.00177154	0.404797
EGFL6	0.576185	5.71659	3.87584	0.000142688	0.00177602	0.401414
CDH17	-0.478252	10.8895	-3.87582	0.000142695	0.00177602	0.401364
HEG1	0.416498	7.86489	3.87537	0.000142943	0.00177808	0.399743
ELAC1	0.253647	5.23358	3.87497	0.000143163	0.0017798	0.398303
LINC01006	-0.448834	5.87098	-3.87473	0.000143294	0.00178041	0.397446
PRKY	0.321932	5.88979	3.87379	0.000143811	0.00178492	0.394076
LOC100289473	-0.174346	4.42259	-3.87377	0.00014382	0.00178492	0.394013
LOC148696	-0.143374	4.07048	-3.8734	0.000144024	0.00178643	0.392687
TCTEX1D2	0.416184	6.08877	3.87297	0.000144263	0.00178837	0.391136
TBX10	-0.305176	5.56103	-3.87132	0.000145176	0.00179866	0.385231
TMEM237	0.287506	5.62847	3.87004	0.000145888	0.00180645	0.380655
ELF3	-0.303617	10.4832	-3.86818	0.000146926	0.00181817	0.374021
PTGER1	-0.129243	6.40457	-3.86794	0.000147059	0.00181817	0.373169
FEN1	0.345469	8.49532	3.8679	0.000147085	0.00181817	0.373008
NBN	0.288381	8.468	3.86611	0.000148094	0.0018296	0.366612
ARHGEF10L	-0.207471	7.82654	-3.86596	0.000148179	0.00182962	0.366072
ZMYND15	0.179874	4.70897	3.86575	0.0001483	0.00183007	0.365308
PICK1	-0.142302	6.8274	-3.86467	0.000148913	0.00183659	0.361448
C11orf16	-0.145058	6.47106	-3.86427	0.000149139	0.00183833	0.360031
GGA2	0.169843	7.06697	3.86314	0.000149781	0.00184429	0.356009
LOC101929144	-0.118517	3.01901	-3.86312	0.000149792	0.00184429	0.355943
2022-03-02	0.313818	6.17976	3.86297	0.000149879	0.00184432	0.355398
INPP5J	-0.203174	6.18688	-3.86257	0.000150112	0.00184615	0.353945
FAM189B	0.202691	8.34029	3.86218	0.000150334	0.00184783	0.352564
SPI1	0.258378	4.96338	3.86124	0.000150873	0.00185156	0.349211
CDH10	-0.0889083	3.08826	-3.86121	0.000150889	0.00185156	0.349115
SSH1	0.243802	6.88116	3.86121	0.000150892	0.00185156	0.349092
ZBTB1	0.245022	7.43509	3.86056	0.000151268	0.00185425	0.346768
ZDHHC9	-0.393268	8.59136	-3.86053	0.000151282	0.00185425	0.346681
CXCL14	-1.01141	9.69224	-3.8602	0.000151474	0.00185556	0.345491
TFF3	-0.64416	11.0849	-3.85691	0.000153385	0.00187791	0.333764
PCDH10	-0.105834	3.71502	-3.85652	0.000153615	0.00187967	0.332361
KCNE2	-0.131121	4.54034	-3.85606	0.000153884	0.0018819	0.330722
TUSC5	-0.199138	5.05939	-3.85526	0.000154353	0.00188658	0.327875
RAB29	0.321742	7.32963	3.85456	0.000154764	0.00188985	0.325387
HOGA1	-0.25215	3.83093	-3.85451	0.000154795	0.00188985	0.325202
LPCAT1	0.361714	7.3525	3.85433	0.000154903	0.00189011	0.324552
CEACAM6	-0.552216	12.2263	-3.85368	0.000155283	0.00189369	0.322258
CNGB1	-0.169656	6.2391	-3.85308	0.00015564	0.00189697	0.320112
TMEM105	-0.125958	5.8974	-3.85019	0.000157365	0.00191693	0.309799
LOC729815	-0.140879	3.99364	-3.84913	0.000157999	0.00192358	0.306036
RPS6KC1	0.295148	6.18761	3.84897	0.000158095	0.00192366	0.305472
GTF2H4	0.251335	6.15116	3.84841	0.000158435	0.00192482	0.303463
PKD2	0.477992	6.41272	3.84802	0.000158669	0.00192482	0.302079
EXOC2	0.226543	5.98954	3.84801	0.000158678	0.00192482	0.30203
NMNAT1	-0.296406	5.71764	-3.848	0.000158682	0.00192482	0.302006
SPATA32	-0.136736	6.59302	-3.84794	0.000158719	0.00192482	0.301783
WASF1	0.442053	5.10643	3.84794	0.000158721	0.00192482	0.301775
C1QTNF1-AS1	-0.221918	4.3391	-3.84656	0.000159555	0.00193357	0.29687
FOXD2-AS1	-0.183914	4.36332	-3.84625	0.000159744	0.00193357	0.295764
FHDC1	-0.356459	7.5226	-3.84619	0.000159777	0.00193357	0.295575
LMCD1	0.438457	6.8117	3.84616	0.000159797	0.00193357	0.295452
TOX2	0.38308	3.80134	3.84557	0.000160155	0.00193682	0.293361
PICALM	0.185805	9.6825	3.84475	0.000160654	0.00194177	0.290453
THAP7-AS1	-0.122601	4.50181	-3.84428	0.000160947	0.00194423	0.288749
AP4S1	-0.123144	6.06816	-3.84151	0.00016265	0.00196324	0.278904
POLR3G	0.417786	4.6928	3.84143	0.000162701	0.00196324	0.278614
SELT	0.276892	9.27272	3.83932	0.000164008	0.00197792	0.271128
C16orf54	0.580559	4.03757	3.83856	0.000164483	0.00198254	0.268426
PSMC3	0.24205	8.72685	3.83823	0.000164689	0.00198392	0.267256
SS18	0.273144	6.96479	3.83638	0.000165851	0.00199602	0.260681
PURA	-0.274153	8.77418	-3.83634	0.000165876	0.00199602	0.260537
ING2	0.274297	7.02443	3.83588	0.000166163	0.00199836	0.258924
FANCA	0.275758	6.26658	3.83564	0.000166318	0.00199912	0.258053
CHEK1	0.402947	6.46271	3.83471	0.000166901	0.00200503	0.254778
CEP120	0.269515	7.14692	3.83256	0.000168275	0.00201858	0.247113
RHBDD1	0.170459	6.89777	3.83254	0.000168287	0.00201858	0.247047
SFRP2	1.19035	7.81733	3.8325	0.000168308	0.00201858	0.246932
BCAS1	-0.567367	6.30695	-3.83219	0.000168507	0.00201985	0.245826
CD33	0.210293	4.43214	3.83203	0.000168608	0.00201996	0.245264
WDR54	0.378849	7.03424	3.83164	0.000168858	0.00202184	0.243878
TEX101	-0.154472	4.51525	-3.83018	0.0001698	0.00203133	0.238678
TFAP2A	0.725068	5.17988	3.83012	0.000169838	0.00203133	0.238472
PRR15	-0.474427	8.82684	-3.82982	0.000170028	0.00203249	0.237425
SAMD12	-0.633341	7.57055	-3.82966	0.000170133	0.00203263	0.236848
ABCB9	-0.17258	5.24983	-3.82912	0.000170484	0.0020357	0.234921
VCPKMT	0.366424	6.39714	3.82866	0.000170777	0.00203758	0.233317
MIR3652	0.188868	11.9435	3.82859	0.000170828	0.00203758	0.233035
DDHD1	0.27886	5.94943	3.82827	0.00017103	0.00203887	0.23193
CDC42BPA	-0.243789	7.76849	-3.82793	0.000171254	0.00203995	0.230707
TMEM167A	0.249577	9.36711	3.82784	0.000171308	0.00203995	0.230411
ZNF663P	-0.140414	3.27895	-3.82511	0.000173093	0.00206008	0.220721
MAN2B1	0.243581	7.43164	3.82472	0.00017335	0.00206201	0.219334
CMTM2	0.232259	3.85964	3.82442	0.000173546	0.00206321	0.218279
FANCI	0.370534	7.31846	3.82361	0.000174078	0.0020684	0.215419
ARHGEF1	-0.214077	6.19296	-3.82255	0.000174782	0.00207464	0.211646
FOLR3	-0.181884	4.43286	-3.82253	0.000174794	0.00207464	0.211584
ATG101	0.216623	7.98486	3.822	0.000175145	0.00207767	0.209708
KRBOX1-AS1	-0.117405	3.51539	-3.82166	0.000175371	0.00207922	0.208503
CNTFR-AS1	-0.106829	3.68303	-3.82129	0.000175619	0.00207939	0.207182
USP29	-0.113674	3.47711	-3.82116	0.000175699	0.00207939	0.206754
NUP210L	-0.110432	3.01833	-3.8211	0.000175743	0.00207939	0.206524
TRIM59	0.329829	5.61577	3.82106	0.000175767	0.00207939	0.206392
LOC100506472	-0.17336	5.24764	-3.81863	0.000177395	0.00209643	0.197777
CLEC10A	0.320315	4.98727	3.81862	0.0001774	0.00209643	0.197748
FAM53C	0.173376	7.29854	3.81784	0.000177925	0.0021012	0.19499
APOLD1	0.198931	9.55057	3.81773	0.000177997	0.0021012	0.194609
ARHGEF3	0.278893	7.49521	3.8173	0.000178286	0.00210347	0.193094
TXNL1	0.182053	10.3732	3.81599	0.000179176	0.00211095	0.188443
SPATS2L	0.208837	10.0774	3.81596	0.000179191	0.00211095	0.188361
ZNF281	0.282822	7.95136	3.81593	0.000179211	0.00211095	0.188256
FAM185A	-0.421974	6.08104	-3.81425	0.00018036	0.00212243	0.182286
FAM135B	-0.119436	4.10965	-3.81413	0.000180439	0.00212243	0.181877
SH2D6	-0.149505	5.55982	-3.81407	0.000180479	0.00212243	0.181671
LHPP	-0.229383	6.53537	-3.81392	0.000180584	0.00212252	0.181128
HOMER1	0.457659	6.9069	3.81219	0.000181766	0.00213526	0.17503
LOC100134368	-0.107648	3.99324	-3.81035	0.000183037	0.00214903	0.16852
DRP2	-0.166683	4.36377	-3.80999	0.000183286	0.00215079	0.167249
IRF2BP2	-0.226724	10.6857	-3.80948	0.000183636	0.00215374	0.165467
PLA2G4D	-0.0982163	3.36053	-3.80934	0.000183736	0.00215374	0.164959
INTS12	0.234092	7.22923	3.80893	0.00018402	0.00215591	0.163516
CAPN12	-0.306584	6.28421	-3.80859	0.000184252	0.00215748	0.162334
MEX3C	0.258246	7.09427	3.80796	0.000184693	0.00216148	0.160102
CFAP221	-0.115391	4.04418	-3.80577	0.000186226	0.00217825	0.152378
CPTP	-0.221791	7.12635	-3.80527	0.000186578	0.00218011	0.150616
PACSIN1	-0.153714	4.95705	-3.80518	0.000186642	0.00218011	0.150295
FDCSP	0.72895	5.06546	3.80512	0.000186686	0.00218011	0.150073
KIRREL2	-0.162596	3.90948	-3.80385	0.000187585	0.00218944	0.145584
GDF2	-0.159449	6.43133	-3.80369	0.000187692	0.00218951	0.145052
PSG11	-0.271487	5.03094	-3.8032	0.000188041	0.0021924	0.143319
PCDHGB5	-0.133138	5.29153	-3.80259	0.000188478	0.0021957	0.14115
CCDC71	-0.148807	5.78314	-3.80252	0.000188526	0.0021957	0.140913
PPP3CC	0.249953	5.72066	3.802	0.000188899	0.00219703	0.139067
IPO11	-0.103321	3.33563	-3.80198	0.000188907	0.00219703	0.139026
LOC105370829	-0.125927	5.43133	-3.80193	0.000188943	0.00219703	0.13885
S100A1	-0.167777	5.33672	-3.80104	0.000189583	0.00220326	0.13569
TMEM185B	0.341255	7.18496	3.80078	0.000189769	0.00220326	0.134772
LOC101927060	-0.132679	4.10284	-3.80076	0.000189783	0.00220326	0.134704
CRELD2	0.257561	8.92353	3.79967	0.000190565	0.00221116	0.130864
CLIP4	0.398519	4.37162	3.79936	0.000190788	0.00221257	0.129769
C20orf141	-0.165415	4.93205	-3.79835	0.000191513	0.00221979	0.126229
RABEP2	-0.233062	7.26866	-3.7981	0.000191696	0.00222073	0.125338
ACTR1A	0.231314	8.02062	3.79747	0.000192151	0.00222481	0.123123
GAS5-AS1	-0.150036	3.80605	-3.79713	0.000192393	0.00222643	0.121948
ERO1B	0.272542	4.07367	3.79695	0.000192526	0.00222679	0.121301
LINC00672	-0.198445	5.46564	-3.79648	0.000192864	0.00222952	0.119661
GGH	-0.569079	9.51321	-3.79557	0.000193532	0.00223605	0.116433
MPHOSPH9	0.325003	5.52791	3.79476	0.000194121	0.00224167	0.113592
NR2E3	-0.143703	4.17631	-3.79343	0.000195093	0.00225062	0.10893
VIPR1	-0.429963	7.29537	-3.79342	0.000195103	0.00225062	0.108879
C5orf63	-0.178358	5.65847	-3.7925	0.000195777	0.00225719	0.10566
OASL	0.398763	6.53002	3.79209	0.000196084	0.00225954	0.104197
CASR	-0.145334	5.37332	-3.79175	0.00019633	0.00226117	0.103026
AMACR	-0.158563	4.66107	-3.79136	0.000196621	0.00226254	0.101642
SLC1A7	-0.243224	5.68093	-3.79131	0.000196657	0.00226254	0.101472
LOC146880	-0.200152	4.95962	-3.79108	0.000196831	0.00226335	0.100643
RARG	-0.167818	6.97748	-3.79091	0.000196957	0.0022636	0.100047
COL6A1	0.519454	9.65419	3.78949	0.000198011	0.00227309	0.0950624
MMP24-AS1	-0.211156	8.52495	-3.78947	0.000198022	0.00227309	0.0950103
DKFZP434A062	-0.1052	5.58158	-3.78938	0.000198096	0.00227309	0.0946637
IL13	-0.152038	4.72484	-3.78879	0.000198532	0.00227689	0.0926107
ATP10B	-0.570807	10.0593	-3.78798	0.000199136	0.00228242	0.0897732
SLC44A1	-0.239806	10.7137	-3.78787	0.000199224	0.00228242	0.0893599
SYMPK	-0.271738	7.22482	-3.78772	0.000199329	0.00228243	0.0888662
PRDM14	-0.145026	5.06362	-3.78665	0.000200139	0.00229049	0.0850803
CYP2A13	-0.146029	5.41856	-3.78605	0.000200588	0.00229414	0.0829911
LOC105372550	-0.0997591	3.28872	-3.78594	0.000200669	0.00229414	0.082613
RIMS4	-0.126162	4.98502	-3.78525	0.00020119	0.00229699	0.0801913
KATNA1	0.20259	6.78454	3.78517	0.000201251	0.00229699	0.0799083
C1orf158	-0.158053	3.75226	-3.78506	0.000201336	0.00229699	0.0795146
GPR45	-0.0927871	4.26843	-3.785	0.000201381	0.00229699	0.0793055
OAZ1	0.108881	12.4421	3.78492	0.000201446	0.00229699	0.0790033
FAM231D	-0.266836	5.74964	-3.78454	0.000201728	0.00229901	0.0776958
CXCR2	0.395325	5.23636	3.78433	0.000201893	0.00229968	0.076932
ANKFY1	0.237292	7.9081	3.78374	0.000202336	0.00230352	0.0748873
INHBA	0.776982	8.47707	3.78345	0.000202558	0.00230484	0.073864
LOC338620	0.215468	3.64936	3.78267	0.000203153	0.0023104	0.0711246
GIMAP5	-0.134015	5.3704	-3.7816	0.000203973	0.00231852	0.0673623
PLRG1	0.20428	8.31489	3.78057	0.00020476	0.00232625	0.0637672
SLC13A2	-0.208501	5.66251	-3.7801	0.000205124	0.00232815	0.0621112
ZNF705G	-0.0875783	2.9784	-3.78008	0.000205142	0.00232815	0.0620281
GNS	0.219242	8.99458	3.77951	0.000205579	0.0023319	0.0600414
RGL1	0.303265	6.92934	3.77883	0.0002061	0.00233659	0.0576784
SLC38A3	-0.184913	4.75092	-3.77842	0.000206419	0.00233898	0.056236
TNFRSF13B	-0.179106	5.39796	-3.77828	0.000206531	0.00233903	0.0557298
LINC00482	-0.174981	6.00837	-3.77813	0.000206647	0.00233913	0.0552049
LOC101927085	-0.124696	4.97551	-3.77653	0.000207887	0.00235195	0.0496169
ARHGAP28	-0.182824	3.81222	-3.77621	0.000208141	0.0023536	0.0484785
TMEM31	-0.140738	3.43322	-3.77586	0.000208411	0.00235474	0.0472678
LINC01314	-0.138473	4.79707	-3.77567	0.00020856	0.00235474	0.0466008
LOC102723831	-0.0916698	3.87312	-3.77566	0.000208567	0.00235474	0.0465715
SAA2	0.438323	6.47787	3.77525	0.000208892	0.00235718	0.045118
TRMT11	0.327318	7.63739	3.77491	0.000209159	0.00235897	0.0439263
MPP6	0.389487	4.58861	3.77472	0.000209309	0.00235938	0.0432565
SLC9B2	0.358159	5.14535	3.77459	0.000209411	0.00235938	0.0427983
GTF2A2	0.238667	9.31025	3.77413	0.00020977	0.0023622	0.0411997
FBXL5	0.251383	8.8719	3.77364	0.000210155	0.00236483	0.039489
KLHL36	-0.224369	8.67208	-3.77356	0.000210222	0.00236483	0.039193
LOC101927770	-0.125641	3.26116	-3.77319	0.000210512	0.00236614	0.0379045
INMT	0.289874	5.17491	3.77313	0.000210556	0.00236614	0.0377109
H1FOO	-0.138746	3.72311	-3.77284	0.00021079	0.00236641	0.0366725
DIS3L	0.222976	7.05466	3.77283	0.000210797	0.00236641	0.0366413
EFCAB5	-0.100237	2.94625	-3.77082	0.000212393	0.00238217	0.0296008
NPPA	-0.166619	5.99655	-3.77078	0.00021242	0.00238217	0.0294831
CPNE6	-0.155468	5.79578	-3.76823	0.00021446	0.00240381	0.0205623
S100PBP	0.26212	6.63111	3.76766	0.000214918	0.0024077	0.0185736
OPALIN	-0.0964857	3.78154	-3.76735	0.000215167	0.00240919	0.0174903
GPR162	-0.160764	5.3758	-3.76722	0.000215272	0.00240919	0.0170343
KISS1R	0.520618	4.3652	3.76672	0.000215675	0.00241246	0.0152892
MEF2A	0.268894	7.23111	3.76595	0.0002163	0.00241821	0.0125875
FOSL1	0.424987	6.04255	3.76513	0.000216963	0.00242437	0.00973392
NAPSA	-0.162589	5.55149	-3.76492	0.000217137	0.00242507	0.00898432
TMEM72	-0.243848	4.67595	-3.76474	0.000217286	0.00242549	0.00834302
TRIM6-TRIM34	0.237184	6.27386	3.76436	0.000217592	0.00242733	0.00703349
CD93	0.459402	8.02861	3.76426	0.000217674	0.00242733	0.0066801
SMAD4	0.312294	7.4524	3.76373	0.000218103	0.00243086	0.00484396
LRRIQ3	-0.117898	3.06578	-3.76253	0.000219085	0.00244056	0.00065223
WDFY3-AS2	-0.119079	3.86561	-3.76227	0.000219297	0.00244168	-0.000253764
CLCNKB	-0.126297	5.58368	-3.7619	0.000219607	0.00244387	-0.00156999
OSBPL10	0.26629	7.50157	3.76109	0.000220269	0.00244999	-0.00437962
APBA3	0.184708	6.70339	3.76088	0.000220445	0.00245069	-0.00512523
LOC101927790	-0.0940739	3.0804	-3.76023	0.000220982	0.0024539	-0.00739446
SNUPN	0.195159	7.65318	3.76016	0.000221042	0.0024539	-0.00764826
PTPMT1	0.219283	7.86154	3.76012	0.000221073	0.0024539	-0.00777654
ANXA13	-0.644595	6.88664	-3.75846	0.000222449	0.00246701	-0.0135664
LOC100507353	-0.165677	5.94626	-3.75842	0.00022248	0.00246701	-0.0136988
HHEX	0.326704	5.15288	3.75779	0.000223005	0.00247157	-0.0158959
LOC728175	-0.12415	3.61723	-3.75752	0.000223232	0.00247283	-0.0168485
SNN	0.281867	6.52583	3.75636	0.000224203	0.00248232	-0.0208969
HTRA4	0.170914	3.36028	3.75615	0.000224376	0.00248297	-0.0216164
UPK1B	-0.118004	3.6761	-3.75493	0.000225402	0.00249306	-0.0258721
GABRD	-0.13565	5.2036	-3.75475	0.000225553	0.00249326	-0.0264964
SATB2-AS1	-0.531792	5.17465	-3.75455	0.000225724	0.00249326	-0.0272045
LINC00671	-0.116209	4.7865	-3.7545	0.000225764	0.00249326	-0.0273681
TRIP4	0.221942	7.59538	3.75434	0.000225898	0.00249348	-0.027925
ZAP70	0.221169	5.13912	3.75391	0.000226258	0.00249618	-0.0294085
ZFYVE19	0.204542	6.16014	3.75201	0.000227874	0.00251274	-0.0360501
RERE	-0.251011	7.97571	-3.75066	0.000229025	0.00252415	-0.0407487
PIK3C3	0.242168	7.64256	3.75051	0.000229156	0.00252431	-0.041281
LOC101929609	-0.164812	4.42174	-3.74922	0.000230256	0.00253494	-0.0457498
GPSM3	0.216706	7.27205	3.74911	0.000230354	0.00253494	-0.0461446
CKB	-0.722468	9.19321	-3.74894	0.000230499	0.00253526	-0.0467342
SYNE3	0.343149	5.49054	3.74812	0.000231207	0.00254176	-0.0495929
RAB42	0.16619	5.59134	3.74761	0.000231643	0.00254452	-0.0513529
BMP3	-0.192067	4.20154	-3.74756	0.000231692	0.00254452	-0.0515487
NCAM2	-0.0986897	3.81072	-3.74642	0.000232677	0.00255405	-0.0555062
HS3ST1	0.395052	6.46402	3.74545	0.000233521	0.00256202	-0.0588843
TMEM135	0.217905	8.33114	3.74529	0.000233663	0.00256228	-0.0594485
SYNJ1	0.3044	5.70532	3.74493	0.000233974	0.0025644	-0.0606894
CLMP	0.556825	5.9376	3.74207	0.000236478	0.00259054	-0.0706195
ARHGEF19	-0.224784	5.85817	-3.74153	0.000236954	0.00259445	-0.0724934
PSMB2	0.209111	10.5161	3.74101	0.000237419	0.00259823	-0.0743211
CFL2	0.484001	6.24327	3.74054	0.00023783	0.00260142	-0.0759353
ENPP3	-0.67576	6.70586	-3.73863	0.000239525	0.00261865	-0.0825597
PPP1R1C	-0.160889	4.30218	-3.73824	0.000239875	0.00262116	-0.0839211
SPATA5L1	0.304847	7.362	3.73713	0.000240868	0.00263068	-0.087771
ESCO1	0.276772	7.32802	3.73614	0.00024176	0.0026391	-0.0912192
CCS	0.16682	7.06464	3.73565	0.000242197	0.00264255	-0.0929023
LOC105370888	-0.157877	5.49473	-3.73484	0.000242935	0.00264927	-0.0957382
PNMT	-0.125346	5.38932	-3.73325	0.000244371	0.0026636	-0.101236
UQCC3	0.282241	7.00349	3.73256	0.000244998	0.00266909	-0.103625
KIAA0319	-0.174838	3.93257	-3.73226	0.000245273	0.00267075	-0.104669
[truncated: 19,758 more rows]

## Sheet: TCGA-COAD-DEG
Table S2 DEG analysis results
ID	logFC	AveExpr	t	P.Value	adj.P.Val	B
CXCL9	2.29919	2.99648	12.1404	5.77101e-23	1.92691e-18	41.4731
CXCL10	2.45135	3.5636	12.1166	6.60049e-23	1.92691e-18	41.3394
CD2	1.39019	2.36676	10.2475	2.60129e-18	5.06272e-14	30.8093
GBP1	1.46747	2.98738	9.94345	1.44669e-17	2.0058e-13	29.1039
STAT1	1.2578	5.0334	9.91298	1.71767e-17	2.0058e-13	28.9333
IL2RB	1.06562	1.67295	9.51755	1.58568e-16	1.54305e-12	26.7255
CCL5	1.63297	3.15838	9.44157	2.42706e-16	2.02441e-12	26.3028
GBP4	1.61538	2.36928	9.10951	1.5494e-15	1.13081e-11	24.4629
CXCL11	1.86439	2.28437	9.05804	2.06291e-15	1.3383e-11	24.1789
PARP9	0.899604	2.93324	9.00961	2.69996e-15	1.57642e-11	23.9119
IL2RA	0.841204	1.10222	8.90054	4.94421e-15	2.49569e-11	23.3118
IRF1	1.04716	3.79429	8.8939	5.12928e-15	2.49569e-11	23.2754
NKG7	1.38164	2.27337	8.83121	7.25699e-15	3.25934e-11	22.9313
GBP5	1.01532	1.05179	8.78914	9.15701e-15	3.81893e-11	22.7007
IDO1	1.67382	1.83992	8.6597	1.87005e-14	7.27911e-11	21.9929
CD74	1.55495	8.04167	8.591	2.72896e-14	9.9585e-11	21.6183
TRAC	1.2487	2.96272	8.5109	4.23624e-14	1.45495e-10	21.1825
CD96	0.631913	0.728951	8.41039	7.34516e-14	2.38257e-10	20.6373
FAM26F	1.19011	1.7723	8.38966	8.2267e-14	2.52806e-10	20.525
TAP1	1.13839	5.46834	8.25652	1.70025e-13	4.96361e-10	19.8061
CD3E	1.10396	2.06213	8.23766	1.88387e-13	5.05599e-10	19.7046
CD3D	1.2224	2.44946	8.2356	1.90508e-13	5.05599e-10	19.6935
GZMA	1.37443	2.36143	8.21565	2.12331e-13	5.39017e-10	19.5861
TRBC2	1.24636	2.74453	8.16236	2.83555e-13	6.89831e-10	19.2998
HLA-DRA	1.76918	7.76729	8.12365	3.49767e-13	8.16873e-10	19.0921
UBE2L6	1.19909	4.97569	8.08119	4.40111e-13	9.88336e-10	18.8647
CD8A	1.01183	1.31292	8.06996	4.67675e-13	1.01134e-09	18.8046
CXCR6	0.725669	1.02292	8.04215	5.43498e-13	1.13333e-09	18.6559
SLAMF1	0.445585	0.592862	7.97056	7.99623e-13	1.60379e-09	18.2739
CD3G	0.593413	0.744266	7.96497	8.24049e-13	1.60379e-09	18.2441
BTN3A1	0.830065	2.97617	7.91145	1.09898e-12	2.06988e-09	17.9594
LAG3	0.75146	1.03983	7.87909	1.30755e-12	2.38576e-09	17.7875
SIRPG	0.638965	0.831543	7.8611	1.4401e-12	2.54797e-09	17.692
SLAMF7	1.15152	1.64624	7.82806	1.71904e-12	2.95204e-09	17.517
TRIM69	0.6258	2.06286	7.79785	2.02079e-12	3.37109e-09	17.3571
ICAM1	1.04123	3.42944	7.77053	2.33862e-12	3.79291e-09	17.2127
HLA-DPA1	1.63467	4.18867	7.74198	2.72369e-12	4.29806e-09	17.062
HLA-DMB	1.21664	2.45155	7.7093	3.24235e-12	4.98187e-09	16.8897
SLA2	0.532423	0.736963	7.70007	3.40579e-12	5.0515e-09	16.8411
IL12RB1	0.60488	0.937335	7.69707	3.4607e-12	5.0515e-09	16.8253
TRIM22	1.12447	2.24225	7.67423	3.90809e-12	5.56541e-09	16.7051
CCR5	0.801923	1.16571	7.64941	4.45976e-12	6.09605e-09	16.5747
CD274	0.698116	0.860359	7.64815	4.48953e-12	6.09605e-09	16.5681
TRBV28	0.971905	1.73969	7.51959	8.87446e-12	1.17762e-08	15.895
NLRC5	0.917835	2.72824	7.48633	1.05779e-11	1.36785e-08	15.7215
TNFSF13B	0.901288	1.27112	7.48281	1.07765e-11	1.36785e-08	15.7032
IFIT3	1.21637	3.07529	7.46778	1.16652e-11	1.44914e-08	15.6249
CD247	0.602431	0.961045	7.46182	1.20374e-11	1.46422e-08	15.5939
UBD	1.69835	3.18784	7.45307	1.26059e-11	1.50208e-08	15.5484
SAMD9L	0.991227	1.641	7.42887	1.43187e-11	1.67205e-08	15.4226
APOBEC3G	0.721995	1.16084	7.42456	1.46466e-11	1.6768e-08	15.4002
ICOS	0.513212	0.611616	7.38643	1.78973e-11	2.00032e-08	15.2024
BTN3A3	0.811789	2.17517	7.38368	1.81576e-11	2.00032e-08	15.1881
TIGIT	0.558753	0.65458	7.34739	2.19642e-11	2.37486e-08	15.0003
PSMB9	1.16638	4.61195	7.3205	2.52863e-11	2.68435e-08	14.8613
HLA-F	1.25465	4.56333	7.30595	2.72859e-11	2.84489e-08	14.7862
OR2I1P	1.74549	3.02888	7.26168	3.43854e-11	3.52221e-08	14.558
HLA-B	1.06095	9.14312	7.23886	3.87324e-11	3.85082e-08	14.4406
USP30-AS1	0.82153	1.337	7.23797	3.89125e-11	3.85082e-08	14.436
FOXP3	0.709839	1.27278	7.2015	4.70479e-11	4.57831e-08	14.2487
PSMB8-AS1	0.641481	2.59939	7.16803	5.59871e-11	5.35889e-08	14.0772
GNLY	0.932533	1.20961	7.08265	8.71293e-11	8.20519e-08	13.6412
TRAV12-2	0.493011	0.536101	7.06845	9.37581e-11	8.6893e-08	13.5689
TNFRSF9	0.435889	0.562645	7.05734	9.92933e-11	9.02324e-08	13.5123
WARS	0.933244	4.80776	7.05509	1.00452e-10	9.02324e-08	13.5009
SH2D1A	0.551	0.604918	7.04459	1.06045e-10	9.38126e-08	13.4475
SLC15A3	0.84265	2.12902	7.02143	1.19486e-10	1.04126e-07	13.3299
ITGAL	0.855592	1.41609	7.0039	1.30771e-10	1.12284e-07	13.241
CCL4	1.02796	1.78903	6.97942	1.4831e-10	1.25498e-07	13.117
PARP14	0.81882	3.17929	6.97508	1.51649e-10	1.26491e-07	13.095
SASH3	0.924687	2.1739	6.95099	1.7161e-10	1.39376e-07	12.9732
C1QA	1.32162	5.25659	6.95069	1.71872e-10	1.39376e-07	12.9717
OAS2	1.24431	2.55394	6.94432	1.77583e-10	1.42035e-07	12.9395
DOK2	0.826216	1.7603	6.93111	1.90024e-10	1.49931e-07	12.8728
HLA-DMA	1.16087	3.9492	6.92774	1.93325e-10	1.50105e-07	12.8559
ARHGAP30	0.88531	1.85039	6.92567	1.95386e-10	1.50105e-07	12.8454
C1QB	1.40556	5.24851	6.91089	2.1074e-10	1.59798e-07	12.7709
IFIT5	0.713422	2.34152	6.89799	2.25123e-10	1.68516e-07	12.7059
APOL3	0.916425	1.86928	6.87745	2.50026e-10	1.84788e-07	12.6026
MMP25	0.467412	0.765575	6.85912	2.74554e-10	1.98536e-07	12.5104
TAP2	0.720231	2.91799	6.85849	2.75427e-10	1.98536e-07	12.5073
CD4	1.08666	2.82084	6.84953	2.88311e-10	2.03613e-07	12.4623
CD6	0.621193	1.18678	6.84876	2.89447e-10	2.03613e-07	12.4584
IFI16	1.12797	2.9632	6.83544	3.09773e-10	2.15318e-07	12.3916
HLA-DPB1	1.40108	4.91752	6.82823	3.21352e-10	2.20739e-07	12.3555
STX11	0.667502	1.04804	6.80389	3.63712e-10	2.46518e-07	12.2336
KLRB1	0.785152	1.25599	6.80194	3.67326e-10	2.46518e-07	12.2238
CD53	1.26914	3.38864	6.75754	4.60176e-10	3.05321e-07	12.0021
ETV7	0.89078	2.59883	6.73904	5.05384e-10	3.28833e-07	11.9098
IL18BP	0.698295	1.93311	6.73846	5.06876e-10	3.28833e-07	11.9069
LCP1	1.28271	3.56044	6.70841	5.90054e-10	3.76271e-07	11.7574
LCP2	0.895822	1.67261	6.70746	5.92888e-10	3.76271e-07	11.7527
TYMP	1.12997	3.87579	6.69481	6.32023e-10	3.96795e-07	11.6898
AIM2	0.904845	0.874936	6.68839	6.52817e-10	4.0549e-07	11.658
PDCD1LG2	0.623693	0.752543	6.67908	6.84209e-10	4.20515e-07	11.6118
ARHGAP9	0.613105	1.18818	6.67005	7.16093e-10	4.33063e-07	11.567
PDCD1	0.566052	0.815638	6.66912	7.19459e-10	4.33063e-07	11.5624
HAPLN3	0.985891	2.3585	6.62836	8.83243e-10	5.26224e-07	11.3607
CXCR2P1	0.360212	0.337381	6.62576	8.94878e-10	5.2777e-07	11.3478
RARRES3	1.42226	4.08715	6.61732	9.33636e-10	5.45122e-07	11.3061
CARD16	0.696162	2.23406	6.59252	1.05735e-09	6.08989e-07	11.1838
IGHG1	2.54914	6.51626	6.59129	1.06388e-09	6.08989e-07	11.1777
PTPRC	1.07768	1.85373	6.58262	1.11111e-09	6.26398e-07	11.135
IL15RA	0.566819	2.75825	6.58095	1.12046e-09	6.26398e-07	11.1268
MAP4K1	0.637579	1.07879	6.57988	1.12648e-09	6.26398e-07	11.1215
HLA-E	0.632064	7.86486	6.55758	1.25949e-09	6.93753e-07	11.0118
DDX60	0.909755	2.38998	6.53271	1.42617e-09	7.78222e-07	10.8897
CD27	0.91591	1.5745	6.52861	1.45573e-09	7.86996e-07	10.8695
SAMHD1	0.770202	3.83656	6.52554	1.47818e-09	7.918e-07	10.8545
FYB	0.864537	1.2894	6.5231	1.49625e-09	7.94195e-07	10.8425
RASAL3	0.638271	1.27586	6.50908	1.60465e-09	8.41548e-07	10.7738
GPR171	0.511092	0.613481	6.50788	1.61429e-09	8.41548e-07	10.7679
TBX21	0.284293	0.285436	6.49513	1.72017e-09	8.88812e-07	10.7055
CCR1	0.866642	1.73236	6.48163	1.83971e-09	9.4224e-07	10.6395
TNFRSF18	0.717499	1.4488	6.47214	1.9286e-09	9.79058e-07	10.5931
HLA-DQA1	1.32078	2.82614	6.46978	1.95141e-09	9.79058e-07	10.5816
UBASH3A	0.377114	0.50182	6.4687	1.96191e-09	9.79058e-07	10.5763
FASLG	0.3797	0.406	6.45574	2.09238e-09	1.03532e-06	10.513
CD86	0.810956	1.40879	6.45048	2.14777e-09	1.05272e-06	10.4874
DDX58	0.727867	2.2333	6.44741	2.18071e-09	1.05272e-06	10.4724
THEMIS	0.320034	0.326837	6.44732	2.18164e-09	1.05272e-06	10.472
ACAP1	0.586505	1.05477	6.4447	2.21024e-09	1.05778e-06	10.4592
IFI44	1.10085	2.45578	6.43037	2.37306e-09	1.12647e-06	10.3894
CYBB	1.24857	2.76549	6.42747	2.40742e-09	1.13356e-06	10.3753
IFNG	0.363814	0.301904	6.41905	2.50988e-09	1.17235e-06	10.3343
HLA-DOA	1.05793	1.83533	6.40203	2.73052e-09	1.26529e-06	10.2516
TAGAP	0.714132	1.05304	6.37534	3.11555e-09	1.43234e-06	10.1221
MYO1G	0.529504	0.960912	6.36858	3.22128e-09	1.46938e-06	10.0893
HLA-DRB1	1.37843	7.05386	6.36175	3.3317e-09	1.50797e-06	10.0562
IL21R	0.437634	0.560636	6.35885	3.37959e-09	1.51788e-06	10.0422
IGSF6	0.785665	1.62509	6.35223	3.4918e-09	1.5562e-06	10.0101
GZMH	0.844335	1.20326	6.3507	3.51822e-09	1.5562e-06	10.0027
FCER1G	1.18003	4.09459	6.33793	3.74662e-09	1.63346e-06	9.94101
IGHG3	2.21473	4.76892	6.33781	3.74883e-09	1.63346e-06	9.94043
MPEG1	1.06129	2.33506	6.3307	3.88226e-09	1.67906e-06	9.9061
PLEK	1.16551	2.19477	6.32391	4.01427e-09	1.72339e-06	9.87328
GBP1P1	0.52078	0.570323	6.3105	4.28763e-09	1.82731e-06	9.80863
CD300LF	0.610029	1.06243	6.30072	4.49872e-09	1.90338e-06	9.76147
IGHV3-33	2.18897	3.53342	6.29182	4.69964e-09	1.97408e-06	9.71859
SLAMF8	0.918646	1.94693	6.28501	4.85913e-09	2.0265e-06	9.68585
C1QC	1.28536	5.51101	6.27765	5.0378e-09	2.08611e-06	9.65041
WAS	0.747633	1.82418	6.26895	5.25715e-09	2.15899e-06	9.6086
LAX1	0.543522	0.609147	6.26776	5.28776e-09	2.15899e-06	9.6029
DRAM1	0.73682	2.89224	6.26301	5.41218e-09	2.19445e-06	9.58009
IGHV3-30	2.32286	4.1292	6.2512	5.73413e-09	2.30896e-06	9.5234
CMPK2	0.813898	1.7032	6.24669	5.86215e-09	2.34434e-06	9.50174
HCLS1	0.866472	2.23278	6.2442	5.93405e-09	2.34506e-06	9.48978
CTSW	0.811148	1.13168	6.24362	5.9507e-09	2.34506e-06	9.48703
GM2A	0.530821	4.06019	6.24247	5.98446e-09	2.34506e-06	9.48148
HNRNPA1P21	0.536843	0.908783	6.23786	6.12051e-09	2.38239e-06	9.45943
MS4A6A	0.895224	1.88133	6.23553	6.19067e-09	2.39374e-06	9.44825
LAPTM5	1.16912	4.88499	6.22772	6.43145e-09	2.46987e-06	9.41083
IRF4	0.640625	0.765864	6.22643	6.47217e-09	2.46987e-06	9.40464
P2RY10	0.531455	0.647994	6.22477	6.52464e-09	2.47373e-06	9.39672
IGKV4-1	2.52979	5.71188	6.21458	6.85743e-09	2.58313e-06	9.34793
DTX3L	0.572703	4.02262	6.21029	7.00236e-09	2.62081e-06	9.32742
FCGR3A	1.35712	3.02003	6.20739	7.10199e-09	2.62835e-06	9.31356
HERC6	0.612789	1.89074	6.20708	7.11253e-09	2.62835e-06	9.31211
TRGC2	0.286078	0.301564	6.19396	7.58216e-09	2.78427e-06	9.24941
IKZF1	0.601944	0.861796	6.18009	8.11154e-09	2.96005e-06	9.18323
HCP5	0.9612	4.2392	6.17652	8.25351e-09	2.99315e-06	9.16622
TBC1D10C	0.57549	1.03128	6.15872	8.99936e-09	3.22746e-06	9.0814
SAMSN1	0.795256	1.3268	6.15847	9.01014e-09	3.22746e-06	9.08023
TRBV6-5	0.546822	0.597947	6.15183	9.3053e-09	3.31286e-06	9.04863
ARHGAP25	0.547993	1.09418	6.14941	9.41543e-09	3.33175e-06	9.0371
CSF1	0.697496	2.28354	6.1395	9.87882e-09	3.47467e-06	8.99
GIMAP4	0.905243	2.47239	6.12944	1.03723e-08	3.62604e-06	8.94222
HCK	0.879843	2.26134	6.12823	1.04334e-08	3.62604e-06	8.93647
BST2	1.45407	5.45863	6.12169	1.07693e-08	3.71727e-06	8.90541
IL4I1	0.929952	2.00432	6.12048	1.08325e-08	3.71727e-06	8.89968
GZMK	0.689526	0.766145	6.11944	1.08869e-08	3.71727e-06	8.89477
STAT4	0.362317	0.571386	6.11722	1.10046e-08	3.71804e-06	8.88423
RHOH	0.47638	0.693688	6.117	1.10165e-08	3.71804e-06	8.88317
IGFLR1	0.319337	0.634973	6.11375	1.11912e-08	3.7553e-06	8.86775
CD300A	0.771021	1.82841	6.11156	1.13105e-08	3.77362e-06	8.85736
LILRB2	0.648373	1.14095	6.10962	1.14171e-08	3.78757e-06	8.84816
FMNL1	0.621601	1.62581	6.10808	1.15023e-08	3.79428e-06	8.84088
AIF1	1.01058	2.94439	6.10606	1.1615e-08	3.80992e-06	8.83132
FPR3	1.09578	2.33216	6.10062	1.19248e-08	3.88967e-06	8.80554
CIITA	0.782715	1.13105	6.096	1.21941e-08	3.94438e-06	8.78365
CTLA4	0.556302	0.922962	6.09543	1.22276e-08	3.94438e-06	8.78096
TRPV2	0.729943	2.11587	6.09375	1.23271e-08	3.95462e-06	8.77302
CASP1	1.05264	3.22467	6.08767	1.26941e-08	4.04753e-06	8.74427
TRAV2	0.41968	0.489117	6.08668	1.27553e-08	4.04753e-06	8.73956
SERPINB9	0.652093	2.62937	6.07827	1.32832e-08	4.19225e-06	8.69983
APOL4	0.694888	1.43926	6.07403	1.35579e-08	4.25596e-06	8.67977
CD48	0.798049	1.59756	6.06334	1.42748e-08	4.45702e-06	8.6293
TRBV25-1	0.295916	0.344443	6.05968	1.45287e-08	4.50834e-06	8.61202
CMKLR1	0.644961	1.14984	6.05795	1.46506e-08	4.50834e-06	8.60384
PYHIN1	0.31641	0.334399	6.05766	1.46708e-08	4.50834e-06	8.60249
EVI2A	0.857272	1.34458	6.04823	1.5352e-08	4.67163e-06	8.55803
JAKMIP1	0.221092	0.247234	6.04809	1.53622e-08	4.67163e-06	8.55738
PCED1B-AS1	0.515783	0.885441	6.04279	1.57595e-08	4.76762e-06	8.53237
IL10RA	0.780238	1.56706	6.03788	1.61358e-08	4.8563e-06	8.50926
CCR2	0.462892	0.550866	6.03389	1.64482e-08	4.90248e-06	8.49048
AC092580.4	0.789007	1.36791	6.03378	1.64572e-08	4.90248e-06	8.48994
EPSTI1	1.03215	3.35036	6.02964	1.6788e-08	4.95807e-06	8.47045
HAVCR2	0.777459	1.56694	6.02932	1.68136e-08	4.95807e-06	8.46895
ABI3	0.658589	2.08322	6.02064	1.75294e-08	5.14316e-06	8.42813
CD7	0.838171	1.5564	6.01652	1.78796e-08	5.21968e-06	8.40876
HLA-DRB6	1.32752	3.18092	6.00264	1.91099e-08	5.55108e-06	8.34359
CD38	0.529697	0.708348	5.99716	1.9619e-08	5.67075e-06	8.31785
TOMM20P2	0.240006	0.202583	5.98601	2.06947e-08	5.95222e-06	8.26559
CYTH4	0.629607	1.25581	5.96101	2.33229e-08	6.67528e-06	8.14854
HLA-C	0.806208	8.80158	5.95621	2.3864e-08	6.79681e-06	8.1261
FAM78A	0.457059	0.968875	5.9546	2.40472e-08	6.81574e-06	8.11861
TRAF3IP3	0.400909	0.56369	5.9434	2.5368e-08	7.15536e-06	8.06628
TRBV7-9	0.675404	0.808263	5.93664	2.6199e-08	7.35422e-06	8.03473
CD209	0.670334	1.01574	5.9332	2.66317e-08	7.43993e-06	8.0187
NCKAP1L	0.665814	1.29358	5.92779	2.73269e-08	7.59778e-06	7.99348
GAB3	0.329825	0.556477	5.92412	2.7809e-08	7.69517e-06	7.97637
SPI1	0.920787	2.89116	5.92171	2.81302e-08	7.74735e-06	7.96513
IKZF3	0.56262	0.888189	5.91907	2.84856e-08	7.80841e-06	7.95284
SRGN	1.31446	4.87185	5.91247	2.93942e-08	8.0198e-06	7.92212
CCL8	0.751802	0.879029	5.90813	3.00069e-08	8.14889e-06	7.90194
TRBJ2-7	0.839657	0.986293	5.90254	3.08157e-08	8.32981e-06	7.87591
SCIMP	0.424895	0.654175	5.87702	3.47837e-08	9.35907e-06	7.75742
GPR174	0.351912	0.351626	5.86944	3.60569e-08	9.65713e-06	7.72225
EVI2B	0.983121	2.01111	5.86385	3.70242e-08	9.87091e-06	7.69636
CLEC4A	0.692749	1.38541	5.86154	3.74313e-08	9.93409e-06	7.68567
LINC00996	0.304104	0.39718	5.8547	3.86635e-08	1.01869e-05	7.65399
MYO1F	0.533354	1.47284	5.85432	3.87329e-08	1.01869e-05	7.65223
TRAV8-6	0.339576	0.398367	5.84942	3.96419e-08	1.03792e-05	7.62955
APOL6	0.721932	3.0773	5.84696	4.01058e-08	1.04538e-05	7.61817
CD14	1.03222	4.47526	5.84582	4.03218e-08	1.04634e-05	7.61292
TRAV9-2	0.340031	0.443694	5.84467	4.05421e-08	1.0474e-05	7.60759
TRAV19	0.390842	0.454444	5.83401	4.26357e-08	1.09474e-05	7.55835
CYTIP	0.807401	1.63246	5.83324	4.27914e-08	1.09474e-05	7.55479
CXCL13	1.24969	1.7881	5.83252	4.29368e-08	1.09474e-05	7.55147
FGD2	0.363333	0.66589	5.83084	4.32789e-08	1.09866e-05	7.54371
P2RY13	0.553114	0.778268	5.82713	4.40454e-08	1.11328e-05	7.52655
XAF1	0.645352	1.09374	5.81007	4.77351e-08	1.19861e-05	7.44789
TRG-AS1	0.218672	0.270756	5.80964	4.78319e-08	1.19861e-05	7.44591
TRBV19	0.438279	0.588225	5.79174	5.20398e-08	1.29848e-05	7.36349
PIM2	0.710679	3.75141	5.78843	5.28573e-08	1.31327e-05	7.34825
IGHV3-15	2.25363	4.33747	5.77934	5.5165e-08	1.3648e-05	7.30649
JAK2	0.666026	1.78534	5.77395	5.65785e-08	1.39386e-05	7.28176
IGLV2-14	2.37095	5.43329	5.77097	5.73779e-08	1.40761e-05	7.26805
DOCK2	0.560161	0.902344	5.76624	5.86662e-08	1.42801e-05	7.24635
CRTAM	0.298921	0.284841	5.76612	5.86985e-08	1.42801e-05	7.24581
CLEC7A	0.69081	1.05753	5.76433	5.91928e-08	1.43406e-05	7.23762
RASGRP1	0.447002	0.583519	5.75914	6.06542e-08	1.4634e-05	7.21378
NLRC3	0.378131	0.676574	5.74747	6.40642e-08	1.53931e-05	7.16034
IL18R1	0.369501	0.713294	5.73997	6.63557e-08	1.58783e-05	7.126
APOBEC3D	0.487435	1.12037	5.73647	6.7452e-08	1.60748e-05	7.10999
APOL2	0.766684	3.44443	5.73477	6.79925e-08	1.61377e-05	7.10219
TRBV3-1	0.38356	0.403382	5.73245	6.8734e-08	1.62477e-05	7.09159
IL18RAP	0.266991	0.341215	5.7236	7.16374e-08	1.68557e-05	7.05118
B2M	0.855703	9.10078	5.72287	7.18835e-08	1.68557e-05	7.04783
TRAV13-1	0.432253	0.593865	5.722	7.21752e-08	1.68564e-05	7.04387
PTPN22	0.468388	0.864614	5.71851	7.33647e-08	1.70659e-05	7.0279
TRGV10	0.282283	0.298162	5.7163	7.41252e-08	1.71744e-05	7.01783
BATF2	0.804178	3.48575	5.70007	7.996e-08	1.84338e-05	6.94382
LILRB4	0.761743	1.32614	5.69945	8.01922e-08	1.84338e-05	6.94099
FCGR2A	0.914848	2.1935	5.69825	8.0643e-08	1.84647e-05	6.93551
TNFAIP3	0.699589	3.38816	5.69697	8.1125e-08	1.85025e-05	6.92969
APBB1IP	0.639565	1.23642	5.69537	8.17318e-08	1.85684e-05	6.92241
IGLV1-47	2.10711	4.11054	5.69174	8.31288e-08	1.88126e-05	6.90586
TRAV8-3	0.333106	0.399709	5.68255	8.67641e-08	1.95594e-05	6.86406
MNDA	0.853886	1.54963	5.67945	8.8028e-08	1.97218e-05	6.84994
GBP2	0.906401	3.3472	5.67913	8.81597e-08	1.97218e-05	6.84848
CCR4	0.456907	0.625164	5.67578	8.95461e-08	1.99555e-05	6.83325
IGLV3-25	2.13593	4.56876	5.66134	9.57667e-08	2.12606e-05	6.76767
MEI1	0.323714	0.535596	5.66004	9.63458e-08	2.13081e-05	6.76178
IGHJ3	2.42216	4.0669	5.65849	9.70435e-08	2.13814e-05	6.75474
MZB1	1.30624	2.22427	5.65721	9.76225e-08	2.14281e-05	6.74893
IGKV3-11	2.24935	5.14565	5.65538	9.8453e-08	2.15295e-05	6.74066
SLA	0.652483	1.27029	5.65177	1.0012e-07	2.18124e-05	6.72427
PRF1	0.835708	1.73933	5.64804	1.01868e-07	2.2077e-05	6.70737
IGLC2	2.13165	6.83177	5.64757	1.02091e-07	2.2077e-05	6.70524
JAK3	0.540461	1.52306	5.63379	1.08831e-07	2.34477e-05	6.64283
LTA	0.27925	0.411816	5.63188	1.098e-07	2.35696e-05	6.63418
SIGLEC10	0.644669	1.28873	5.63081	1.10348e-07	2.36003e-05	6.62932
IGHV4-34	1.97195	3.70275	5.61924	1.16422e-07	2.47432e-05	6.57703
TNFAIP8L2	0.595088	1.50341	5.61902	1.16539e-07	2.47432e-05	6.57604
HLA-DRB5	1.34529	5.15679	5.60737	1.22995e-07	2.60192e-05	6.52343
SAMD9	0.880432	1.77758	5.58007	1.39518e-07	2.94081e-05	6.40044
LILRB1	0.453029	0.797389	5.57905	1.40178e-07	2.94409e-05	6.39583
IGLV1-40	2.28542	5.07401	5.57569	1.42366e-07	2.96517e-05	6.38072
TRBV5-1	0.413761	0.583904	5.5745	1.43148e-07	2.96517e-05	6.37538
GZMM	0.575245	0.950606	5.5745	1.43148e-07	2.96517e-05	6.37538
RASSF5	0.648038	1.55669	5.5744	1.43213e-07	2.96517e-05	6.37494
TNFRSF8	0.221051	0.333988	5.57043	1.45859e-07	3.00928e-05	6.35708
SELPLG	0.847274	2.60246	5.56672	1.48375e-07	3.04132e-05	6.3404
AMICA1	0.486222	0.906476	5.5666	1.48454e-07	3.04132e-05	6.33988
APOBEC3H	0.353748	0.426665	5.56246	1.5131e-07	3.089e-05	6.32129
HLA-DQB2	0.975967	1.84634	5.55814	1.54351e-07	3.1401e-05	6.30188
BIRC3	0.895364	2.3877	5.55635	1.55631e-07	3.15514e-05	6.29383
NCF2	0.894596	2.23375	5.54935	1.60721e-07	3.24707e-05	6.26244
IGHV3-21	2.08272	3.73616	5.54017	1.67645e-07	3.37527e-05	6.22131
RGS1	1.12177	2.7584	5.5315	1.74455e-07	3.50031e-05	6.18248
LSP1	0.79636	2.64812	5.52551	1.79317e-07	3.58554e-05	6.15567
ITK	0.397568	0.477859	5.52341	1.81053e-07	3.6079e-05	6.14628
ITGB2	1.05157	2.98667	5.51484	1.88303e-07	3.7396e-05	6.108
ITGA4	0.555384	1.10555	5.51182	1.90931e-07	3.77895e-05	6.09448
CHST2	0.494182	1.13292	5.50952	1.92957e-07	3.80614e-05	6.0842
LRRC25	0.64247	1.57431	5.50834	1.94e-07	3.81383e-05	6.07894
IGLV2-23	2.17252	4.70352	5.50408	1.97815e-07	3.86765e-05	6.05995
KLHDC7B	0.383468	0.537441	5.50381	1.98062e-07	3.86765e-05	6.05874
SLFN11	0.735	1.44236	5.49485	2.06355e-07	4.00875e-05	6.01876
TYROBP	1.08053	4.62394	5.49452	2.06661e-07	4.00875e-05	6.01731
EBI3	0.535743	1.03617	5.49189	2.09158e-07	4.04374e-05	6.0056
GPR183	0.934359	2.10491	5.48528	2.15577e-07	4.15409e-05	5.97614
C3AR1	0.912741	2.10078	5.47366	2.27321e-07	4.36598e-05	5.92444
C19orf38	0.567143	0.830565	5.46741	2.33899e-07	4.47759e-05	5.89664
TLR8	0.432443	0.523007	5.46092	2.40916e-07	4.59686e-05	5.86784
TRBV20-1	0.855489	1.2975	5.45336	2.49356e-07	4.74239e-05	5.83429
TRAV8-2	0.237935	0.272567	5.45234	2.50523e-07	4.74912e-05	5.82974
IGHD3-3	1.1536	1.01381	5.44838	2.55083e-07	4.81992e-05	5.81216
IGHV4-59	2.10748	4.12072	5.43373	2.72652e-07	5.12995e-05	5.74727
RCSD1	0.5413	1.19101	5.43325	2.73248e-07	5.12995e-05	5.74515
CCR8	0.333723	0.439289	5.41888	2.91666e-07	5.45818e-05	5.68161
ITGAE	0.3605	1.6936	5.41704	2.94114e-07	5.4864e-05	5.67347
EOMES	0.306226	0.325984	5.41038	3.03137e-07	5.63671e-05	5.64404
IGLV3-21	2.14623	4.57725	5.4036	3.12593e-07	5.79408e-05	5.61412
IGLC3	2.12843	5.98534	5.40076	3.16636e-07	5.85045e-05	5.60161
LST1	0.669494	1.68663	5.39428	3.26058e-07	6.00339e-05	5.57305
CTA-384D8.35	0.435356	0.7036	5.39367	3.2697e-07	6.00339e-05	5.57034
ZBED2	0.385877	0.46246	5.39163	3.29991e-07	6.03988e-05	5.56138
NMI	0.554981	3.22073	5.38984	3.32687e-07	6.05622e-05	5.55346
CTD-2020K17.1	0.275498	0.398644	5.38966	3.32959e-07	6.05622e-05	5.55266
IGHV4-39	2.30858	4.62804	5.38688	3.3717e-07	6.11377e-05	5.54043
CD40LG	0.369447	0.538797	5.38212	3.44491e-07	6.22718e-05	5.51951
LAMP3	0.607568	1.59495	5.37511	3.55579e-07	6.38645e-05	5.48867
IGHV1-46	1.90906	3.46657	5.37502	3.55735e-07	6.38645e-05	5.48824
IGHV3-23	2.18374	5.37243	5.37449	3.56583e-07	6.38645e-05	5.48592
PRDM1	0.708282	2.11003	5.36874	3.65962e-07	6.5163e-05	5.46065
TRAV12-3	0.43435	0.496452	5.36778	3.67549e-07	6.5163e-05	5.45644
TRAV29DV5	0.296333	0.349614	5.36763	3.67804e-07	6.5163e-05	5.45576
OAS3	0.757085	3.61972	5.36709	3.68692e-07	6.5163e-05	5.45342
PLEKHO2	0.637113	2.90766	5.36666	3.69414e-07	6.5163e-05	5.45151
SPOCK2	0.785703	1.95245	5.36459	3.72875e-07	6.54758e-05	5.44243
HCST	0.748235	1.87919	5.36426	3.7343e-07	6.54758e-05	5.44098
TRAV4	0.343707	0.376438	5.35618	3.8728e-07	6.76684e-05	5.40554
WIPF1	0.740348	2.05374	5.35563	3.88253e-07	6.76684e-05	5.40309
MS4A4A	0.803849	1.62309	5.35412	3.90907e-07	6.78132e-05	5.39646
CD28	0.360897	0.514207	5.35383	3.91407e-07	6.78132e-05	5.39522
PLA2G7	0.757533	2.06637	5.34982	3.98549e-07	6.88464e-05	5.37762
GMFG	0.680161	2.66448	5.34011	4.16351e-07	7.17094e-05	5.33509
VCAM1	0.750654	1.678	5.32654	4.42548e-07	7.59972e-05	5.27571
CD180	0.389785	0.622704	5.32423	4.47171e-07	7.6566e-05	5.2656
SP140	0.430811	0.529896	5.31982	4.56113e-07	7.76579e-05	5.24634
IGLV3-27	1.45795	1.86908	5.31977	4.56209e-07	7.76579e-05	5.24613
IGHV3-48	1.73481	2.92402	5.31903	4.57729e-07	7.76901e-05	5.2429
IGKV3D-11	1.1709	1.52232	5.31712	4.61679e-07	7.78742e-05	5.23454
IGLV2-11	2.15425	4.42365	5.31671	4.62522e-07	7.78742e-05	5.23276
NCF1C	0.477752	0.836038	5.31657	4.62815e-07	7.78742e-05	5.23215
GNGT2	0.285275	0.578219	5.309	4.78809e-07	8.0334e-05	5.19909
GIMAP6	0.660453	1.7114	5.30821	4.80497e-07	8.03862e-05	5.19567
SOCS3	0.910037	4.18088	5.30526	4.86889e-07	8.12229e-05	5.18281
LAIR1	0.610181	1.32253	5.30405	4.89534e-07	8.13387e-05	5.17754
IGLV1-51	2.1216	4.56983	5.30367	4.9037e-07	8.13387e-05	5.17588
LY96	0.863903	1.967	5.30293	4.92009e-07	8.13794e-05	5.17264
GRAP2	0.304313	0.495055	5.30078	4.96764e-07	8.19338e-05	5.16328
RP11-1094M14.8	0.410652	0.543433	5.29603	5.07462e-07	8.34625e-05	5.14255
CLEC12A	0.299928	0.347218	5.29523	5.09271e-07	8.35247e-05	5.13909
IFIT2	0.729198	1.6621	5.2902	5.20869e-07	8.51876e-05	5.11719
TRAT1	0.296743	0.317053	5.28721	5.27888e-07	8.60944e-05	5.10417
TRAV8-4	0.334081	0.370639	5.27561	5.55988e-07	9.01845e-05	5.05373
KCNA3	0.303678	0.30609	5.27524	5.56901e-07	9.01845e-05	5.05214
CSF1R	0.925872	2.59033	5.27496	5.576e-07	9.01845e-05	5.05092
RTP4	0.712642	2.22835	5.26691	5.78006e-07	9.32266e-05	5.01597
C10orf128	0.529807	1.0865	5.26127	5.92761e-07	9.53431e-05	4.99146
IGHV4-31	1.73241	2.97053	5.25648	6.05553e-07	9.7133e-05	4.9707
ODF3B	0.701863	2.13327	5.25264	6.16011e-07	9.85398e-05	4.95405
IGHV1-18	2.14609	4.74461	5.24296	6.43138e-07	0.000102598	4.91216
IGHGP	1.65509	3.21669	5.24036	6.50627e-07	0.000103236	4.9009
IGHV3-11	1.85346	3.53885	5.24035	6.50676e-07	0.000103236	4.90083
IGKV3-20	2.13146	6.16133	5.2375	6.58954e-07	0.000104266	4.88854
DNAJA1	0.367441	6.10509	5.23625	6.62634e-07	0.000104565	4.88313
TRAV26-1	0.256843	0.312609	5.23443	6.68023e-07	0.000105132	4.87525
CECR1	0.899967	2.27379	5.22037	7.11115e-07	0.000111613	4.8145
CLEC2B	0.638809	1.24411	5.21561	7.26297e-07	0.00011369	4.79397
TNFRSF4	0.585373	1.62778	5.21017	7.44039e-07	0.000116011	4.77051
AC002331.1	0.416517	0.470353	5.20985	7.45099e-07	0.000116011	4.76913
IGLV3-10	1.95147	3.32141	5.20226	7.706e-07	0.000119662	4.73643
IGKC	2.04164	7.56287	5.19349	8.01135e-07	0.000123911	4.69867
2022-09-01	0.476426	1.42234	5.19304	8.02732e-07	0.000123911	4.69674
IGHG4	2.17942	5.63374	5.19259	8.04329e-07	0.000123911	4.69481
RP4-647J21.1	0.250453	0.346282	5.19028	8.12604e-07	0.000124857	4.68486
IGHV2-70	1.60854	2.149	5.18694	8.24703e-07	0.000126383	4.67051
IGKV3-15	1.90038	4.49941	5.18128	8.45599e-07	0.000129182	4.6462
HLA-DOB	0.50069	0.890328	5.1808	8.47393e-07	0.000129182	4.64414
CSF2RB	0.771903	1.59008	5.17572	8.66641e-07	0.000131463	4.62232
IGHV1-2	2.017	3.52082	5.17566	8.66858e-07	0.000131463	4.62208
CCL22	0.677138	1.2857	5.17182	8.81688e-07	0.000133366	4.6056
CD69	0.661127	1.02268	5.16796	8.9684e-07	0.000135307	4.58905
GPR65	0.38216	0.621045	5.15498	9.49717e-07	0.000142915	4.53342
PPP1R16B	0.544276	1.0584	5.14287	1.00173e-06	0.000150355	4.48164
MS4A7	0.726251	1.50584	5.13527	1.03582e-06	0.000155073	4.44915
IGLV6-57	1.88757	3.29494	5.13263	1.0479e-06	0.00015648	4.4379
ARHGAP15	0.312509	0.549589	5.12794	1.06975e-06	0.000159335	4.41786
ZAP70	0.511	0.907384	5.12316	1.09243e-06	0.0001623	4.39749
CLIC2	0.655987	1.42183	5.11983	1.10852e-06	0.000164272	4.3833
HLA-A	0.664951	8.96621	5.1154	1.13027e-06	0.000166875	4.36444
TRAV12-1	0.365181	0.407976	5.11509	1.1318e-06	0.000166875	4.36313
FCRL6	0.192346	0.214636	5.10781	1.16857e-06	0.000171862	4.3321
APOL1	1.08917	4.7933	5.10104	1.20374e-06	0.00017659	4.30332
IGHV3-13	1.34985	1.89677	5.09927	1.21312e-06	0.00017752	4.29578
IGHV2-26	1.62201	2.26118	5.09802	1.21977e-06	0.000178047	4.29048
PIK3R5	0.415998	0.738037	5.09731	1.22357e-06	0.000178157	4.28746
FUT11	0.397899	1.87485	5.08956	1.26576e-06	0.000183841	4.25457
TRGV7	0.247361	0.312839	5.08777	1.27576e-06	0.000184833	4.24693
TRBV9	0.40844	0.514942	5.0865	1.28282e-06	0.000185396	4.24157
CD163	0.957207	1.93879	5.07885	1.3265e-06	0.000191235	4.20909
RP11-222K16.2	0.159926	0.170155	5.0742	1.35369e-06	0.000194674	4.18941
BTN3A2	0.522937	2.94303	5.0717	1.36856e-06	0.000196329	4.17881
BATF3	0.362211	0.72389	5.07094	1.37309e-06	0.000196497	4.1756
VIPR1	-0.643869	2.39808	-5.07023	1.37737e-06	0.000196626	4.17258
IGHV5-51	2.14077	4.89509	5.06572	1.40474e-06	0.000200045	4.15349
PIP4K2A	0.491252	2.52527	5.06192	1.42822e-06	0.000202895	4.13741
IGKV2D-29	1.59375	2.25196	5.05208	1.49076e-06	0.000211265	4.09585
IGHV1-24	1.83475	3.01705	5.04972	1.50619e-06	0.000212935	4.08586
CTSC	0.458092	3.81891	5.04887	1.51175e-06	0.000213204	4.08229
CCL13	0.927178	1.35544	5.04253	1.55406e-06	0.000218568	4.05552
CHST11	0.637019	1.54298	5.04206	1.55727e-06	0.000218568	4.05352
PNOC	0.276331	0.30684	5.04121	1.56301e-06	0.000218648	4.04995
IFI44L	0.649211	0.873383	5.04072	1.56636e-06	0.000218648	4.04787
IGKV3D-15	0.975588	1.26779	5.04032	1.56907e-06	0.000218648	4.04619
LAT2	0.423422	1.42945	5.02874	1.65008e-06	0.000229388	3.99739
IGHV3-66	1.3702	1.84285	5.0253	1.67494e-06	0.000232291	3.98289
CD33	0.225045	0.36131	5.02375	1.68626e-06	0.000233308	3.97635
RP11-327F22.2	0.170122	0.202456	5.0232	1.6903e-06	0.000233313	3.97404
TIFAB	0.124872	0.147822	5.02256	1.69495e-06	0.000233404	3.97137
KCNK13	0.217612	0.380228	5.01799	1.72889e-06	0.000237517	3.95215
SPN	0.476136	1.05704	5.01521	1.74986e-06	0.000239833	3.94046
STAT2	0.555957	3.53613	5.01331	1.76436e-06	0.000241254	3.93247
BTK	0.444142	0.841404	5.00739	1.81024e-06	0.00024695	3.90758
IGLV3-19	2.12456	4.80736	5.00427	1.83481e-06	0.000249718	3.89451
HS3ST3B1	0.348016	0.647357	5.00288	1.84592e-06	0.000250646	3.88866
IGHV3-53	1.59849	2.41673	4.99865	1.88002e-06	0.000254683	3.87092
SP100	0.435546	2.30135	4.99776	1.88726e-06	0.000255073	3.86719
TRAV13-2	0.257297	0.30293	4.99417	1.91683e-06	0.00025847	3.85213
DOK3	0.442587	1.2251	4.98739	1.97386e-06	0.000265401	3.82372
LINC00892	0.126291	0.161902	4.98698	1.97737e-06	0.000265401	3.822
MAFB	0.809565	2.27143	4.98628	1.98333e-06	0.000265401	3.81908
IGKV1-6	1.74167	3.31517	4.98593	1.9864e-06	0.000265401	3.81758
CEACAM4	0.237832	0.302371	4.98534	1.99147e-06	0.00026547	3.81511
CD84	0.570193	0.879518	4.98478	1.99629e-06	0.000265506	3.81277
LAP3	0.501073	4.85682	4.98377	2.00498e-06	0.000266056	3.80856
CYSLTR2	0.152832	0.180249	4.97691	2.0653e-06	0.00027344	3.77983
RGS18	0.323468	0.455857	4.96899	2.13705e-06	0.000281924	3.74675
DERL3	0.817857	2.15138	4.96877	2.13905e-06	0.000281924	3.74584
GPR84	0.40631	0.646415	4.96416	2.18206e-06	0.000286946	3.72656
FCRL5	0.367484	0.382428	4.9633	2.19008e-06	0.000287354	3.723
CD226	0.153366	0.161023	4.96097	2.21218e-06	0.000289602	3.71328
THEMIS2	0.643829	2.10153	4.95617	2.25841e-06	0.000294993	3.69324
MIXL1	0.180888	0.190892	4.95134	2.30588e-06	0.000300521	3.67309
KIR2DL4	0.217127	0.213031	4.94964	2.32279e-06	0.00030205	3.66602
HLA-DQA2	1.21096	2.24444	4.94581	2.36138e-06	0.000305878	3.65006
MMP12	1.36389	4.36745	4.94568	2.3627e-06	0.000305878	3.64952
SLC2A5	0.470896	0.812523	4.94361	2.38387e-06	0.000307936	3.64088
IL7R	0.855038	1.8833	4.94255	2.39477e-06	0.000308661	3.63646
ZNF683	0.436675	0.413206	4.94	2.42108e-06	0.000311365	3.62588
PLAU	0.782349	4.44133	4.93772	2.44492e-06	0.000313739	3.61639
FTH1P22	0.255623	0.311671	4.92802	2.54897e-06	0.000325989	3.57603
MX1	0.928062	2.88875	4.92778	2.55154e-06	0.000325989	3.57506
GNG2	0.511614	1.167	4.92636	2.56713e-06	0.000327264	3.56916
SIGLEC7	0.354075	0.610999	4.92526	2.57924e-06	0.000328092	3.5646
PTAFR	0.707581	1.77096	4.92127	2.62383e-06	0.000332771	3.548
IGHG2	1.91968	6.39967	4.92056	2.63181e-06	0.000332771	3.54506
KLHL6	0.409925	0.634774	4.92044	2.63313e-06	0.000332771	3.54458
IGHV3-74	1.88373	3.57768	4.91892	2.65036e-06	0.000334225	3.53827
BTN2A2	0.351438	1.38749	4.91663	2.67644e-06	0.000336787	3.52878
ATP10D	0.450896	1.38619	4.91546	2.68995e-06	0.00033776	3.52391
MRC1	0.868524	1.59974	4.91308	2.71755e-06	0.000340493	3.51403
TNFRSF17	0.750869	0.964254	4.91257	2.72343e-06	0.000340499	3.51194
GPR34	0.672018	1.34678	4.90173	2.85276e-06	0.000355906	3.46703
HLA-DQB1	1.0892	3.66104	4.89783	2.90069e-06	0.000361114	3.4509
IGLV1-44	1.89658	4.01658	4.8944	2.94353e-06	0.000365668	3.43671
C18orf8	0.398706	2.88475	4.8937	2.95238e-06	0.000365989	3.4338
BCL2A1	0.882966	1.99956	4.89279	2.96393e-06	0.000366642	3.43002
NFAM1	0.47417	1.14303	4.89186	2.97574e-06	0.000367325	3.42618
CD200R1	0.203603	0.284107	4.88161	3.10878e-06	0.000382938	3.38385
IL15	0.328574	0.658892	4.87614	3.18216e-06	0.000391151	3.36128
IFIH1	0.541774	2.61719	4.87087	3.25438e-06	0.000399189	3.33956
SNX10	0.621366	1.99552	4.869	3.28049e-06	0.000401547	3.33183
PLXNC1	0.541507	1.15132	4.86698	3.3088e-06	0.000404165	3.32352
ARHGEF6	0.560103	1.31214	4.86622	3.31947e-06	0.000404622	3.32041
ITM2A	0.786037	1.82841	4.86526	3.33318e-06	0.000405447	3.31642
IFI30	0.251886	0.551931	4.85892	3.42425e-06	0.000415658	3.29034
USP18	0.540359	1.80363	4.85721	3.44926e-06	0.000417825	3.2833
SIRPB2	0.314228	0.457665	4.85323	3.50819e-06	0.000424084	3.26692
DPYD	0.598718	1.11221	4.84977	3.56009e-06	0.000429468	3.25271
IGLL5	1.51969	2.98374	4.84912	3.56987e-06	0.000429761	3.25006
LPXN	0.520214	2.54587	4.84648	3.61022e-06	0.000433724	3.23919
IGHV4-28	1.32196	2.21503	4.84386	3.65056e-06	0.00043767	3.22844
SFMBT2	0.350082	0.532674	4.83975	3.71484e-06	0.000444464	3.21156
RP11-284N8.3	0.347398	0.370083	4.83519	3.78742e-06	0.000452221	3.19285
CD80	0.254294	0.341697	4.83442	3.79974e-06	0.000452766	3.18971
DOCK10	0.43335	0.761595	4.83298	3.82312e-06	0.000454624	3.18378
TMEM156	0.250334	0.371519	4.83193	3.84009e-06	0.000455714	3.17949
PLA2G2D	0.615031	0.678177	4.83005	3.87089e-06	0.000458437	3.17177
PARP12	0.508391	3.20092	4.82834	3.89893e-06	0.000460824	3.16479
CXorf21	0.364805	0.669013	4.81668	4.09637e-06	0.000482595	3.11703
UBASH3B	0.435705	0.759177	4.81649	4.09967e-06	0.000482595	3.11625
ITGB7	0.51584	0.995602	4.80976	4.21798e-06	0.000495524	3.08875
CD52	0.880817	3.3544	4.80873	4.23637e-06	0.000496685	3.08454
TRGC1	0.0797699	0.0949448	4.80675	4.2719e-06	0.000499847	3.07647
IGHJ2	1.80896	2.99578	4.80178	4.36266e-06	0.000508666	3.05615
IL16	0.367609	0.725139	4.80167	4.3647e-06	0.000508666	3.0557
CD101	0.24168	0.582698	4.79658	4.45939e-06	0.000518667	3.03495
IGKV2-24	1.66007	2.9423	4.79585	4.47326e-06	0.000519245	3.03195
RSAD2	0.762005	1.42546	4.7948	4.49301e-06	0.000520503	3.02769
TRBV29-1	0.447486	0.621823	4.78564	4.66992e-06	0.000539926	2.99037
ALOX5AP	0.836266	2.81833	4.78214	4.73942e-06	0.000546879	2.9761
RP11-686D22.10	0.285833	0.297935	4.77932	4.79589e-06	0.000552304	2.96465
IGFBP3	0.817167	4.85048	4.77523	4.87933e-06	0.000560806	2.94799
RASSF2	0.644252	1.62778	4.77447	4.89481e-06	0.00056148	2.94493
RAC2	0.640122	3.95059	4.774	4.90461e-06	0.000561501	2.943
MCL1	0.536283	6.09904	4.77089	4.96918e-06	0.000567779	2.93036
GNPTAB	0.406204	2.7345	4.76655	5.0607e-06	0.000577108	2.91273
TLR1	0.44283	0.716035	4.76018	5.19798e-06	0.000591607	2.88688
SOCS1	0.798425	2.48629	4.75908	5.22197e-06	0.000593181	2.88243
RP11-170L3.7	0.507058	0.499691	4.75848	5.23527e-06	0.000593538	2.87997
NCF1	0.344686	0.629426	4.75682	5.27186e-06	0.000596528	2.87324
CTC-251I16.1	0.429383	0.767778	4.75539	5.30357e-06	0.000598955	2.86745
ITGAX	0.68728	1.63178	4.75284	5.36063e-06	0.000603335	2.85711
S1PR4	0.51952	1.21085	4.75273	5.36302e-06	0.000603335	2.85668
HTRA4	0.197464	0.267693	4.75027	5.41882e-06	0.00060844	2.84669
GPNMB	1.14836	3.43124	4.74869	5.45476e-06	0.0006113	2.8403
IGKV1-27	1.63315	3.18359	4.74706	5.4922e-06	0.000614316	2.8337
2022-03-01	0.320958	0.634188	4.74637	5.50801e-06	0.000614907	2.83092
EMR2	0.387463	0.771939	4.74298	5.58697e-06	0.000622531	2.81718
IGKV1-5	1.97794	5.78924	4.74077	5.63881e-06	0.000627111	2.80826
IGHV4-55	1.23084	1.91953	4.73794	5.70604e-06	0.000633381	2.79681
BIN2	0.436786	1.42824	4.73255	5.83639e-06	0.000646622	2.775
RAB33A	0.266337	0.580614	4.73187	5.8529e-06	0.000647222	2.77227
GGTA1P	0.374969	0.556931	4.72959	5.90899e-06	0.00065219	2.76306
IGKV1-16	1.73471	3.48422	4.72733	5.96521e-06	0.000657152	2.75392
CCDC109B	0.537939	2.31546	4.72688	5.97653e-06	0.000657159	2.75209
ENPP2	0.702948	1.67887	4.72623	5.9926e-06	0.000657687	2.7495
SERPING1	1.01133	4.61685	4.72057	6.13622e-06	0.000672186	2.72664
FGL2	0.830362	2.13313	4.71843	6.19121e-06	0.00067694	2.71802
CYLD	0.399461	1.75072	4.71543	6.26937e-06	0.000684206	2.70591
C5orf56	0.384147	0.840859	4.7146	6.29118e-06	0.000685304	2.70256
ERI1	0.431614	1.84165	4.71351	6.31982e-06	0.000687142	2.69818
C19orf66	0.399842	2.51906	4.6997	6.69439e-06	0.000726515	2.64261
IGKV1-17	1.71393	3.3765	4.69878	6.72001e-06	0.000727943	2.63892
CCL18	1.38521	3.03849	4.69367	6.86469e-06	0.000742238	2.61836
AC133528.2	-0.608783	3.44543	-4.68868	7.0088e-06	0.000756419	2.59832
TRBV5-6	0.318883	0.361497	4.68653	7.07166e-06	0.000761795	2.5897
ASAH1	0.496568	4.54328	4.68514	7.1128e-06	0.000764198	2.5841
IGHV1-69	1.6319	2.36628	4.68454	7.13046e-06	0.000764198	2.58171
LILRB5	0.296811	0.459749	4.68445	7.13323e-06	0.000764198	2.58134
IGLV4-69	1.74608	3.25284	4.68295	7.1778e-06	0.00076721	2.57533
LY9	0.173354	0.22235	4.68224	7.19905e-06	0.00076721	2.57248
IGHV1-67	0.935498	1.11449	4.68218	7.20076e-06	0.00076721	2.57225
IGHV1-69-2	1.79421	3.37031	4.68137	7.22511e-06	0.000768402	2.56899
TNFAIP2	0.793471	3.02697	4.67508	7.41625e-06	0.000787296	2.5438
WISP1	0.674442	1.54863	4.67331	7.47112e-06	0.000791681	2.53669
FCGR1A	0.386698	0.653255	4.66672	7.67816e-06	0.000812147	2.51032
FAS	0.59532	2.15617	4.66489	7.7366e-06	0.000816847	2.50301
CD37	0.66782	1.66388	4.66379	7.77219e-06	0.000819125	2.49858
IGHV3-49	1.81489	3.42646	4.65775	7.9692e-06	0.000836912	2.47444
ADM	0.699161	3.17092	4.65773	7.96964e-06	0.000836912	2.47439
MILR1	0.422121	0.913772	4.65504	8.05922e-06	0.0008448	2.46361
CERKL	0.388781	1.07481	4.65368	8.10458e-06	0.000846591	2.45819
FLI1	0.423053	0.968915	4.65366	8.1053e-06	0.000846591	2.45811
SIGLEC1	0.486909	0.863481	4.65186	8.1658e-06	0.000850007	2.45094
IGHV4-61	1.50436	2.17133	4.65182	8.16713e-06	0.000850007	2.45078
IGHD2-2	0.707009	0.5291	4.65111	8.19141e-06	0.000851018	2.44792
CCL2	0.9122	2.65497	4.64957	8.24377e-06	0.000854936	2.44177
IGKV1-9	1.84391	3.91231	4.64851	8.2799e-06	0.000856828	2.43756
MGAT1	0.299384	4.63255	4.64818	8.29136e-06	0.000856828	2.43622
P2RY8	0.430152	0.907475	4.64252	8.48753e-06	0.00087555	2.41368
TLR7	0.30053	0.448489	4.64173	8.51551e-06	0.000876888	2.4105
RASGRP3	0.342402	0.766413	4.64	8.57636e-06	0.000881543	2.40364
IGLV7-43	1.57187	2.53946	4.63959	8.59091e-06	0.000881543	2.402
CTD-2547L24.3	0.170614	0.256739	4.638	8.64761e-06	0.000885804	2.39566
IGLV3-1	1.64967	3.59623	4.63582	8.72578e-06	0.000892246	2.38698
CSF3R	0.516149	0.884872	4.63423	8.78333e-06	0.000895023	2.38065
GPR141	0.209329	0.223792	4.63422	8.7836e-06	0.000895023	2.38062
ZMYND15	0.359914	1.07481	4.62545	9.10765e-06	0.000926426	2.34569
GRIN3A	0.101414	0.156413	4.62334	9.18702e-06	0.000932874	2.33733
RELT	0.327877	1.38871	4.62083	9.28277e-06	0.000940961	2.32734
DEGS1	0.473739	3.9402	4.61208	9.62323e-06	0.000973761	2.29262
TRBV7-3	0.319712	0.366627	4.61167	9.63971e-06	0.000973761	2.29097
PRKCB	0.426507	0.647059	4.61065	9.68037e-06	0.000976179	2.28692
IGHV2-5	1.23857	1.74782	4.61013	9.7009e-06	0.000976562	2.28488
PIK3R6	0.248889	0.51438	4.60958	9.72315e-06	0.000977118	2.28267
TRAV17	0.284243	0.370777	4.60754	9.80483e-06	0.000983634	2.27461
PSTPIP1	0.392099	0.902974	4.60434	9.93491e-06	0.000994974	2.26191
ST8SIA4	0.415187	0.837288	4.60391	9.95248e-06	0.000995026	2.2602
TXNDC15	0.352297	2.8283	4.60304	9.98811e-06	0.000996881	2.25676
RAB39B	0.138889	0.174154	4.60004	1.01123e-05	0.00100755	2.24486
MAF	0.624292	1.76132	4.59469	1.03369e-05	0.00102818	2.22369
TRBV7-6	0.20472	0.262997	4.59204	1.04497e-05	0.00103763	2.21323
AXL	0.666712	2.56815	4.58796	1.06265e-05	0.00105339	2.19707
PILRA	0.595887	1.55378	4.58637	1.0696e-05	0.00105849	2.19079
SIGLEC9	0.375593	0.753565	4.58239	1.08721e-05	0.00107409	2.17506
AF127936.5	0.137877	0.156896	4.58164	1.09057e-05	0.00107559	2.17209
TNFAIP8	0.432146	1.3612	4.57947	1.1003e-05	0.00108294	2.16353
CD244	0.309881	0.447915	4.57915	1.10173e-05	0.00108294	2.16229
DSE	0.446018	0.942979	4.57091	1.13957e-05	0.00111825	2.12976
SYTL3	0.3182	1.09521	4.5682	1.15225e-05	0.0011288	2.1191
RP11-876N24.3	0.415318	0.87981	4.56697	1.15808e-05	0.00113261	2.11425
GIMAP7	0.652428	2.0936	4.56641	1.16073e-05	0.00113331	2.11204
PIK3CD	0.496756	1.30665	4.56028	1.1902e-05	0.00116013	2.0879
MX2	0.466299	1.23255	4.55883	1.19729e-05	0.0011651	2.08218
IGKV1D-8	1.14005	1.4959	4.55678	1.20736e-05	0.00117294	2.07412
IGHV1-12	0.831187	1.07397	4.554	1.22116e-05	0.00118439	2.06317
TESPA1	0.245797	0.372485	4.55082	1.2371e-05	0.00119785	2.05069
TRBV6-1	0.325261	0.479544	4.54961	1.24322e-05	0.00120178	2.04594
SP110	0.284979	0.79144	4.5482	1.25041e-05	0.00120656	2.04039
SOD2	0.569938	4.12349	4.54783	1.25229e-05	0.00120656	2.03894
GVINP1	0.294296	0.379916	4.54496	1.26705e-05	0.00121876	2.02766
FCGR2B	0.406919	0.566771	4.54205	1.28216e-05	0.00123043	2.01625
CFH	0.679082	1.74953	4.54182	1.28339e-05	0.00123043	2.01533
MSN	0.749709	4.57707	4.54119	1.28669e-05	0.00123158	2.01285
CCL3	0.731129	1.77939	4.5328	1.33144e-05	0.00127232	1.97995
TRBV12-4	0.242743	0.304276	4.53185	1.33656e-05	0.00127512	1.97626
S100B	0.543556	1.28193	4.52926	1.35072e-05	0.00128653	1.96611
PSME2	0.485938	5.58727	4.52861	1.35431e-05	0.00128785	1.96356
ABCD2	0.103006	0.111076	4.52782	1.35867e-05	0.0012899	1.96047
HK3	0.603959	1.21506	4.52662	1.36534e-05	0.00129413	1.95575
IGHV1OR15-9	0.79729	0.975342	4.52601	1.36872e-05	0.00129522	1.95338
IL12B	0.060335	0.0542247	4.52402	1.37982e-05	0.00130362	1.9456
MAP3K8	0.437515	2.15163	4.51899	1.40836e-05	0.00132843	1.9259
GPR25	0.301275	0.324196	4.51516	1.43045e-05	0.00134709	1.91093
TCAF2	0.203279	0.41536	4.51194	1.44929e-05	0.00136264	1.89834
PDPN	0.748021	2.9259	4.50782	1.4737e-05	0.00138336	1.88227
NPL	0.449079	1.63279	4.50513	1.4899e-05	0.00139632	1.87175
EIF2AK2	0.432112	2.99893	4.50456	1.49335e-05	0.00139731	1.86953
TRBV5-4	0.289892	0.34674	4.5028	1.50401e-05	0.00140504	1.86268
TNFSF14	0.304242	0.418641	4.50153	1.51179e-05	0.00141004	1.85773
SELL	0.742737	1.46508	4.50091	1.5156e-05	0.00141135	1.8553
ADAMTS2	0.854134	2.59251	4.49981	1.52236e-05	0.00141538	1.85102
VIM-AS1	0.183003	0.344905	4.49018	1.58293e-05	0.00146935	1.8135
C1orf162	0.518243	1.3899	4.48949	1.58735e-05	0.00147112	1.81082
RASGRP4	0.23527	0.404607	4.48719	1.60216e-05	0.00148249	1.80189
ATP6V1B2	0.487115	3.5211	4.48567	1.61208e-05	0.00148931	1.79595
KLRD1	0.181563	0.199655	4.48331	1.6275e-05	0.00150118	1.7868
CREM	0.324679	1.70906	4.48237	1.63372e-05	0.00150454	1.78313
TRAV21	0.399702	0.492817	4.48106	1.64238e-05	0.00151014	1.77804
KLF11	0.389726	2.36189	4.47975	1.6511e-05	0.00151577	1.77295
CD83	0.475012	2.3195	4.47847	1.65964e-05	0.00152121	1.768
ADAR	0.396423	5.17639	4.47678	1.67104e-05	0.00152926	1.76141
IGLV8-61	1.69677	3.08022	4.47615	1.67526e-05	0.00153073	1.75898
AD000864.6	0.101755	0.166386	4.46981	1.7187e-05	0.00156796	1.73437
MICB	0.566229	1.79063	4.4658	1.74678e-05	0.00159109	1.7188
IGKV3D-20	1.32419	2.21596	4.46436	1.75694e-05	0.00159725	1.71322
IGLV7-46	1.68705	2.90401	4.46407	1.75901e-05	0.00159725	1.71209
RP11-47L3.1	0.24751	0.41717	4.46291	1.76723e-05	0.00160223	1.7076
HMOX1	0.582539	3.5441	4.46169	1.77596e-05	0.00160764	1.70287
SIGLEC8	0.191205	0.279723	4.45967	1.79044e-05	0.00161824	1.69506
CLEC10A	0.531795	0.909988	4.45802	1.8024e-05	0.00162653	1.68867
TIFA	0.380944	1.91963	4.45647	1.81366e-05	0.00163417	1.68268
RP11-44K6.2	0.49845	0.414748	4.45482	1.82578e-05	0.00164255	1.67628
TGM2	0.708374	4.37379	4.45433	1.82939e-05	0.00164255	1.67438
ADAMDEC1	0.983519	3.02332	4.45406	1.8314e-05	0.00164255	1.67333
TRAV14DV4	0.267532	0.278112	4.45347	1.83574e-05	0.00164343	1.67105
VSIG4	0.890345	2.20976	4.45316	1.83801e-05	0.00164343	1.66986
LTB	0.688107	2.2675	4.45164	1.84928e-05	0.00165098	1.66399
CTSK	0.943149	5.13174	4.45123	1.85236e-05	0.00165121	1.66239
HERC5	0.406578	0.859947	4.45084	1.85525e-05	0.00165126	1.66089
CYSLTR1	0.220117	0.350919	4.45004	1.86128e-05	0.00165411	1.65777
EPB41L3	0.555534	1.10955	4.44813	1.87563e-05	0.00166432	1.65039
LRRC8C	0.326329	0.713246	4.44541	1.89628e-05	0.00167884	1.63987
DDX60L	0.496754	1.34587	4.44521	1.89774e-05	0.00167884	1.63913
TRBV6-6	0.300445	0.37166	4.44435	1.90435e-05	0.00168214	1.63579
IGHM	1.73276	5.07403	4.4439	1.90779e-05	0.00168263	1.63406
IGHJ3P	1.23304	1.8334	4.44037	1.93505e-05	0.0017041	1.62042
S100A8	0.912934	2.07757	4.43891	1.94644e-05	0.00171154	1.61478
RP1-239B22.5	-0.561867	2.43034	-4.43544	1.97374e-05	0.00173294	1.6014
SLFN12L	0.176083	0.18528	4.43461	1.98036e-05	0.00173615	1.59818
AP001046.5	0.129057	0.271478	4.43402	1.98501e-05	0.00173761	1.59593
SIGLEC14	0.435088	0.762393	4.43071	2.01158e-05	0.00175823	1.58316
TRAV1-2	0.281217	0.331976	4.42988	2.01828e-05	0.00176146	1.57996
PRR33	0.192139	0.26447	4.42945	2.02175e-05	0.00176185	1.57831
MIR155HG	0.319827	0.679698	4.42869	2.02793e-05	0.0017646	1.57538
IGLV5-45	1.30291	2.05047	4.42269	2.07736e-05	0.00180492	1.55225
EIF4E3	0.474659	1.45508	4.4212	2.0898e-05	0.00181303	1.54651
TMEM140	0.487026	2.81656	4.41486	2.14353e-05	0.00185689	1.52213
TRAV3	0.249625	0.33483	4.40314	2.2464e-05	0.00194312	1.47712
RP4-728D4.2	0.181155	0.299919	4.39423	2.3278e-05	0.00201055	1.44294
WDFY4	0.340643	0.574529	4.39045	2.36309e-05	0.00203802	1.4285
IGHV3-35	0.676206	0.843558	4.38706	2.39525e-05	0.0020627	1.41552
TRAF4	-0.431105	4.54658	-4.38505	2.41454e-05	0.00207626	1.40782
NUB1	0.32075	4.10446	4.38261	2.43816e-05	0.00209348	1.39848
IGKV2OR22-4	0.690594	0.790934	4.38084	2.45545e-05	0.00210523	1.3917
AC006129.2	0.262401	0.407935	4.37656	2.49761e-05	0.00213824	1.37536
FGR	0.563278	1.50823	4.37451	2.51806e-05	0.00215259	1.36753
AC104820.2	0.0841611	0.0706185	4.37342	2.52903e-05	0.0021588	1.36336
RP11-291B21.2	0.357829	0.335037	4.37221	2.54119e-05	0.00216602	1.35876
PMP22	0.768252	3.94237	4.36993	2.56432e-05	0.00218255	1.35006
FAM49A	0.45642	0.919404	4.36671	2.59741e-05	0.0022075	1.33776
IGKV1D-27	0.804529	0.722019	4.35885	2.67973e-05	0.00227415	1.30782
IGLV9-49	1.31991	1.72004	4.35724	2.69691e-05	0.00228541	1.30169
IGHA1	2.03545	8.28548	4.35417	2.73e-05	0.0023101	1.28999
CRISPLD2	0.732296	2.47751	4.35104	2.7641e-05	0.00233557	1.27808
KIAA0125	0.225154	0.240598	4.34918	2.78457e-05	0.00234946	1.27101
DKK3	0.67536	3.52863	4.3487	2.78984e-05	0.00235051	1.2692
WNK4	-0.705078	3.121	-4.34825	2.79489e-05	0.00235138	1.26746
TLR6	0.245888	0.378177	4.34788	2.799e-05	0.00235144	1.26605
RP11-834C11.7	0.10572	0.101818	4.3472	2.80655e-05	0.0023544	1.26347
TRAV16	0.261982	0.313987	4.34452	2.83648e-05	0.00237609	1.25329
LIPA	0.572562	3.89591	4.34058	2.88105e-05	0.00240997	1.23834
PIK3CG	0.338742	0.569515	4.33889	2.90046e-05	0.00242274	1.2319
PPP1R18	0.549298	3.357	4.33751	2.91631e-05	0.0024325	1.22667
IGHV3-73	1.48404	2.65396	4.33528	2.94212e-05	0.00245001	1.21822
RP11-1094M14.5	0.223628	0.265128	4.33469	2.94904e-05	0.00245001	1.21597
XCL2	0.306615	0.39206	4.33461	2.9499e-05	0.00245001	1.21569
RP11-1166P10.8	0.58633	0.652205	4.33255	2.97409e-05	0.00246659	1.20786
CTD-2547L24.4	0.116181	0.159648	4.33036	2.99991e-05	0.00248448	1.19957
DNAJC5B	0.246621	0.307599	4.32898	3.01637e-05	0.00249457	1.19432
IGKV1-8	0.941403	1.34404	4.32782	3.03026e-05	0.00250251	1.18992
TRAV5	0.238125	0.261523	4.32373	3.07955e-05	0.00253963	1.17445
CD163L1	0.446266	0.900049	4.32129	3.10938e-05	0.00256061	1.16521
IGHV3OR16-9	0.542561	0.601315	4.31527	3.1841e-05	0.00261845	1.14244
OASL	0.665906	2.1591	4.3144	3.195e-05	0.00262372	1.13917
TLR2	0.543622	1.34897	4.30873	3.26734e-05	0.00267692	1.11771
TRBV2	0.240465	0.361597	4.30839	3.2716e-05	0.00267692	1.11646
TRBV24-1	0.255096	0.282968	4.30824	3.27354e-05	0.00267692	1.11589
KLRF1	0.128156	0.145409	4.3073	3.28567e-05	0.00268309	1.11235
TRAV23DV6	0.178616	0.236817	4.30643	3.29695e-05	0.00268853	1.10906
TRBV12-3	0.207901	0.250074	4.30567	3.30691e-05	0.0026929	1.10617
IGLV2-8	1.52643	3.2409	4.30459	3.32094e-05	0.00270055	1.10211
ADAP2	0.404749	1.38383	4.30339	3.33676e-05	0.00270964	1.09756
NAGK	0.276179	2.40898	4.29655	3.42771e-05	0.00277963	1.07179
IGLV3-16	0.750196	0.871491	4.29553	3.4415e-05	0.00278695	1.06794
ME2	0.39507	2.67096	4.28806	3.54398e-05	0.00286596	1.03983
ARNTL2	0.429988	2.11852	4.28586	3.57483e-05	0.00288691	1.03152
HRH2	0.203236	0.257725	4.28041	3.65202e-05	0.00294517	1.01106
IGHV1OR21-1	0.449291	0.501396	4.27928	3.66824e-05	0.00295417	1.00681
PIK3AP1	0.664568	2.4335	4.27849	3.67968e-05	0.00295931	1.00383
STAB1	0.625567	2.16964	4.276	3.71577e-05	0.00298422	0.994482
IGKV1-39	0.727255	0.811999	4.27549	3.72318e-05	0.00298606	0.992574
ADCK3	-0.430922	3.70226	-4.27094	3.79018e-05	0.00303232	0.975493
SH2B3	0.452113	2.59937	4.27068	3.79397e-05	0.00303232	0.974534
AC109826.1	0.116369	0.165209	4.27024	3.80065e-05	0.00303232	0.97285
MB21D1	0.501833	1.67086	4.27017	3.80163e-05	0.00303232	0.972602
APBA2	0.312459	0.705654	4.2682	3.83102e-05	0.0030516	0.965227
TRAV6	0.161448	0.181794	4.26782	3.83677e-05	0.00305201	0.963791
GIT2	0.248001	1.32427	4.26697	3.84959e-05	0.00305804	0.960598
SIRPB1	0.201073	0.285193	4.26526	3.87537e-05	0.00307434	0.954204
LINC00944	0.241327	0.302212	4.26426	3.89062e-05	0.00307899	0.950445
BASP1	0.783851	2.67331	4.26418	3.89179e-05	0.00307899	0.950157
PML	0.455646	2.93397	4.25916	3.96907e-05	0.00313589	0.931328
TGFB1	0.683373	3.85993	4.25482	4.03691e-05	0.00318518	0.915101
ZBP1	0.466766	1.03967	4.25398	4.05014e-05	0.0031913	0.911969
IGHV3-60	0.496897	0.596791	4.2535	4.05769e-05	0.00319295	0.910185
LILRA1	0.13888	0.227601	4.25281	4.06865e-05	0.00319726	0.907605
LIMD2	0.472048	1.77122	4.25241	4.07509e-05	0.00319801	0.906091
GBP6	0.0573297	0.05164	4.25187	4.08362e-05	0.00320041	0.904088
NCR3	0.231598	0.368376	4.24852	4.13749e-05	0.00323828	0.891542
RNF213	0.575737	3.16444	4.24707	4.16094e-05	0.00325228	0.886131
IGHV3-20	1.05516	1.53654	4.24354	4.21858e-05	0.00329292	0.872963
IGHV3-52	0.538257	0.648614	4.24295	4.22836e-05	0.00329614	0.870747
UBE2G1	0.326716	3.35361	4.2408	4.26396e-05	0.00331629	0.862721
IL32	0.620023	5.68871	4.2407	4.26556e-05	0.00331629	0.862362
IGHV1-3	1.03058	1.34123	4.23967	4.28274e-05	0.00332522	0.858515
RP11-693N9.2	0.317822	0.52701	4.23864	4.30004e-05	0.00333421	0.854657
IFI6	1.07154	6.51332	4.23799	4.31094e-05	0.00333824	0.852233
GNB4	0.548069	1.33106	4.23589	4.34631e-05	0.00336116	0.844413
CCL4L1	0.623319	1.46343	4.23404	4.37775e-05	0.003381	0.837516
HSD17B14	0.48265	1.56922	4.23178	4.41649e-05	0.00340642	0.829083
HIC1	0.343676	1.10277	4.23081	4.4332e-05	0.00341479	0.825469
RAB31	0.889249	3.14005	4.22607	4.51573e-05	0.00347378	0.807819
TRBV10-2	0.152262	0.140629	4.22383	4.55521e-05	0.00349954	0.799491
PLEKHO1	0.535623	2.12767	4.22302	4.56963e-05	0.00350601	0.796467
LILRB3	0.292539	0.513267	4.21984	4.62639e-05	0.0035449	0.784655
LINC00528	0.110959	0.166767	4.21908	4.64009e-05	0.00355073	0.781827
RAP2B	0.346044	3.13465	4.21092	4.7894e-05	0.00366019	0.751529
NCF1B	0.241458	0.395661	4.20876	4.82986e-05	0.00368629	0.743483
IGJ	1.91345	5.90367	4.20773	4.84918e-05	0.0036962	0.739664
IGHV1-45	0.724729	0.873954	4.2041	4.91789e-05	0.00374369	0.726208
NPC1	0.363385	2.40708	4.19545	5.08544e-05	0.00386619	0.694169
CTSB	0.501461	6.82016	4.19292	5.13543e-05	0.00389912	0.684815
PMAIP1	0.55305	2.61343	4.19219	5.14993e-05	0.00390505	0.682118
P2RX7	0.319646	0.575889	4.19104	5.17291e-05	0.00391739	0.677861
IGHV1OR15-2	0.715197	0.985981	4.19062	5.18139e-05	0.00391872	0.676296
RP11-290F5.1	0.317664	0.520447	4.19018	5.19021e-05	0.00392032	0.67467
KLRC1	0.11757	0.126068	4.18919	5.21008e-05	0.00393025	0.671016
FPR1	0.715095	1.48797	4.18836	5.22674e-05	0.00393772	0.667964
IGHV1-17	0.410398	0.386162	4.18788	5.23645e-05	0.00393995	0.66619
CLEC4E	0.449635	0.628718	4.18745	5.24535e-05	0.00394158	0.664565
GIMAP1	0.306669	0.721022	4.18273	5.34189e-05	0.00400896	0.64713
CTSO	0.621888	3.04333	4.18231	5.35041e-05	0.0040102	0.645606
ITPRIPL2	0.39621	2.91416	4.1818	5.36103e-05	0.00401301	0.643711
IGKJ5	1.58784	2.74722	4.17868	5.42605e-05	0.00405647	0.632187
CLEC2D	0.318829	0.641429	4.17818	5.43659e-05	0.00405916	0.630332
IGKV3-7	0.890658	1.29907	4.17545	5.49419e-05	0.00409693	0.620258
CDC42SE2	0.383012	4.11743	4.1709	5.59133e-05	0.00416404	0.603507
APOE	1.1923	5.08313	4.1679	5.65637e-05	0.00420711	0.592455
C1S	0.92295	4.58451	4.16676	5.68136e-05	0.00422032	0.588242
IKBIP	0.407341	1.79505	4.16526	5.71423e-05	0.00423935	0.582729
OSM	0.691066	1.46808	4.16488	5.7225e-05	0.0042401	0.581346
FOLR2	0.7783	1.95834	4.16379	5.7466e-05	0.00425255	0.577331
KMO	0.149229	0.221125	4.16152	5.79706e-05	0.00428256	0.568976
TRAV36DV7	0.209621	0.196309	4.16131	5.80182e-05	0.00428256	0.568192
TRAV38-1	0.148686	0.119661	4.1596	5.8402e-05	0.00430545	0.561892
PSMB8	0.524301	6.3499	4.15908	5.85176e-05	0.00430854	0.560002
RP11-834C11.4	0.345833	0.767215	4.15685	5.90235e-05	0.00433705	0.551777
RP11-1334A24.6	0.325116	0.681554	4.15662	5.90747e-05	0.00433705	0.55095
ZBTB32	0.177084	0.318497	4.15639	5.91277e-05	0.00433705	0.550092
IGHV3-71	0.592326	0.79289	4.15554	5.93201e-05	0.0043457	0.546988
GIMAP8	0.4519	1.24531	4.15433	5.95984e-05	0.00436062	0.542516
PDGFB	0.477617	2.38972	4.15398	5.96786e-05	0.00436102	0.541233
SLFN12	0.261558	0.507485	4.15322	5.98514e-05	0.00436818	0.53847
GATA3	0.325987	0.648354	4.1504	6.05054e-05	0.0044104	0.528087
ADAMTS4	0.548779	1.49268	4.14839	6.09747e-05	0.00443907	0.520706
TRGV3	0.158136	0.165056	4.14705	6.12879e-05	0.00445631	0.515812
IGHV3OR16-13	0.628631	0.701926	4.144	6.20109e-05	0.00449724	0.504611
ISG20	0.523451	1.88778	4.14382	6.20529e-05	0.00449724	0.503963
MXD1	0.618179	3.30698	4.1437	6.20818e-05	0.00449724	0.503518
SCARF1	0.340968	1.25347	4.1418	6.25373e-05	0.00452001	0.496537
IRF9	0.39276	1.27279	4.14146	6.26176e-05	0.00452001	0.49531
CSNK1A1	0.296428	3.63075	4.14142	6.26284e-05	0.00452001	0.495146
RP11-121A8.1	0.108154	0.160985	4.13926	6.31482e-05	0.00455067	0.487252
IGHV3-62	0.581425	0.655199	4.13901	6.32092e-05	0.00455067	0.48633
TRBV4-2	0.337079	0.459328	4.1359	6.39691e-05	0.00459971	0.474916
MS4A14	0.148143	0.235942	4.13512	6.41591e-05	0.00460769	0.472084
PLEKHF1	0.464048	1.77245	4.1341	6.44109e-05	0.00462009	0.468344
CTD-2521M24.9	0.48659	1.30473	4.13237	6.48396e-05	0.00464514	0.462009
CCRN4L	0.340869	1.47049	4.13203	6.49252e-05	0.00464557	0.460748
SP140L	0.427833	1.88515	4.12047	6.7861e-05	0.00484969	0.418522
IGLV2-18	1.24988	2.08252	4.11977	6.80431e-05	0.00485676	0.415963
KLRG1	0.213621	0.343437	4.11883	6.82896e-05	0.00486841	0.412511
IGHV3-72	1.42625	2.7751	4.11671	6.88435e-05	0.00490191	0.404799
TM6SF1	0.284106	0.509962	4.11597	6.90404e-05	0.00490994	0.402073
ZNF80	0.0547678	0.0505949	4.11499	6.92981e-05	0.00491875	0.398517
F13A1	0.785497	1.53962	4.11486	6.93327e-05	0.00491875	0.39804
MIS12	0.312694	2.63413	4.1138	6.96144e-05	0.00493274	0.39417
IGKV2-30	0.833268	1.05197	4.10999	7.06348e-05	0.00499897	0.38028
ETS1	0.691377	3.06671	4.10878	7.09604e-05	0.00501594	0.37589
AC104699.1	0.369875	0.474961	4.10819	7.11203e-05	0.00502116	0.373742
IGKV3OR2-268	0.594974	0.780323	4.10346	7.24157e-05	0.00510644	0.356516
MFSD7	0.376632	1.16104	4.10111	7.30679e-05	0.00514622	0.34796
DIO2	0.510873	1.24119	4.09972	7.34558e-05	0.00516731	0.342907
WNT5A-AS1	0.323845	0.657252	4.09687	7.42575e-05	0.00521741	0.332549
ITGAM	0.5943	1.27705	4.09641	7.43893e-05	0.00522039	0.330858
HIVEP3	0.258267	0.629179	4.09192	7.56721e-05	0.00530404	0.314544
ANKFY1	0.325613	2.19564	4.09123	7.58712e-05	0.00531162	0.312038
PRR16	0.37968	1.0433	4.08997	7.62345e-05	0.00533066	0.30748
RP11-503C24.1	-0.155637	0.113525	-4.08811	7.67778e-05	0.00536223	0.300705
TFEC	0.297416	0.42064	4.08518	7.76368e-05	0.00541382	0.290092
CASS4	0.27613	0.406122	4.08496	7.77019e-05	0.00541382	0.289292
MIR22HG	0.503184	2.14778	4.08458	7.78144e-05	0.0054152	0.287912
DOCK8	0.500593	1.12686	4.08412	7.79511e-05	0.00541825	0.286237
TRBV4-1	0.302647	0.359843	4.08023	7.91136e-05	0.00549062	0.272118
BHLHE40-AS1	0.180195	0.548164	4.08	7.91804e-05	0.00549062	0.271313
OSMR	0.606594	1.74648	4.07834	7.96826e-05	0.00551889	0.265282
EVL	0.472716	1.50262	4.07665	8.01965e-05	0.00554791	0.25915
ZNF831	0.126829	0.144502	4.07035	8.21353e-05	0.00567531	0.236369
GPSM3	0.532038	3.23699	4.0676	8.29955e-05	0.00572797	0.226434
RUNX3	0.600272	2.05234	4.06603	8.34912e-05	0.00575538	0.220756
RIC1	0.31906	1.67581	4.06437	8.40201e-05	0.00578408	0.214735
INHBA	0.843612	2.37691	4.0641	8.41057e-05	0.00578408	0.213764
IGKV6-21	0.9587	1.56572	4.05545	8.69052e-05	0.00596957	0.182548
PRKAR2B	0.537202	1.17629	4.05493	8.70753e-05	0.00597422	0.180684
NRP1	0.604455	1.93929	4.05249	8.78857e-05	0.00602275	0.171853
LY86	0.510781	1.41591	4.04759	8.95277e-05	0.00612808	0.154209
IGHV3-22	0.312626	0.320348	4.04598	9.00752e-05	0.00615834	0.148398
PSAP	0.374731	8.43189	4.04069	9.18924e-05	0.00627523	0.129364
TRIM5	0.284837	2.40596	4.03821	9.27536e-05	0.00632664	0.120475
RPS4XP7	-0.369513	0.694215	-4.03749	9.30058e-05	0.00633644	0.117887
TRBV18	0.276691	0.446559	4.03631	9.34208e-05	0.0063573	0.113645
SLC25A30	0.29616	1.2823	4.03463	9.40147e-05	0.00639026	0.107607
EMILIN2	0.367062	2.06271	4.03096	9.53267e-05	0.00647191	0.0944019
RP11-652L8.4	0.132331	0.150403	4.03041	9.55239e-05	0.00647776	0.0924337
TRAFD1	0.266392	3.52542	4.02855	9.61955e-05	0.00650859	0.085759
FSTL1	0.753268	4.24327	4.02853	9.62015e-05	0.00650859	0.0856994
APOBEC3A	0.225848	0.322362	4.02422	9.77778e-05	0.00660758	0.0702166
CMTM3	0.569683	2.77645	4.02029	9.92329e-05	0.00669817	0.0561454
PREX1	0.465403	2.2668	4.01987	9.93902e-05	0.00670103	0.0546373
IGKV1OR2-11	0.255293	0.220769	4.01912	9.96702e-05	0.00671216	0.051958
LOX	0.690437	2.11062	4.01617	0.000100781	0.00677912	0.0414058
CXCL8	1.29141	4.27617	4.01298	0.000101997	0.00685302	0.029984
GPC6	0.535424	1.20011	4.01256	0.00010216	0.00685608	0.0284628
PPM1K	0.290024	0.840378	4.01215	0.000102315	0.00685863	0.0270145
IGHV3-6	0.243	0.196534	4.01052	0.000102945	0.00688542	0.0211663
RP11-166N6.1	-0.0705532	0.0715454	-4.01051	0.000102951	0.00688542	0.0211182
IGLV3-9	1.35203	2.36248	4.01007	0.000103117	0.00688738	0.0195765
RAB8B	0.507205	2.11735	4.00982	0.000103216	0.00688738	0.0186683
P2RY6	0.318529	0.934781	4.0084	0.000103766	0.00690945	0.0136077
ITFG2	-0.295067	2.44129	-4.00836	0.000103783	0.00690945	0.0134479
IGKV1-33	0.45437	0.430634	4.0031	0.000105852	0.00703917	-0.00534786
NXPE3	0.254804	0.79009	4.00279	0.000105974	0.00703926	-0.00644317
RP11-327F22.1	0.0900916	0.106789	4.00232	0.000106161	0.00704365	-0.00812049
RP11-876N24.4	0.204539	0.49809	4.00154	0.000106473	0.00705634	-0.0109148
TNFAIP6	0.639577	1.5766	4.00077	0.00010678	0.00706864	-0.0136537
CDK14	0.476805	0.937504	3.9967	0.000108424	0.00716936	-0.0282009
LBH	0.617278	3.70962	3.99468	0.000109247	0.00721559	-0.0353966
MDFIC	0.556711	1.56262	3.99229	0.000110229	0.00727225	-0.0439192
ACOX2	-0.60399	2.2823	-3.99179	0.000110434	0.00727754	-0.0456862
RP5-875H18.10	-0.308998	0.685543	-3.99104	0.000110743	0.00728513	-0.0483486
IGKV2D-24	0.675329	0.74005	3.99091	0.000110799	0.00728513	-0.0488243
IGKV1OR2-108	0.929995	1.6441	3.98685	0.000112494	0.0073883	-0.06328
LUM	1.09662	6.10314	3.98588	0.000112905	0.00740693	-0.0667457
HLA-G	0.655698	2.22584	3.97678	0.000116808	0.00765441	-0.0990896
SLC1A3	0.408384	0.685824	3.97199	0.000118917	0.00778387	-0.116115
ATP8B2	0.496645	1.50625	3.96794	0.000120726	0.00789346	-0.130481
ENOX1	0.265136	0.542402	3.96632	0.000121458	0.00793239	-0.136226
C4orf3	0.385358	4.79434	3.9643	0.000122377	0.00798088	-0.143396
CCL17	0.40891	0.633141	3.96408	0.000122474	0.00798088	-0.144148
CD79A	0.973752	2.23225	3.96168	0.000123575	0.0080437	-0.152667
IGHV3OR15-7	0.534717	0.708833	3.95953	0.000124567	0.00809924	-0.160272
RP11-44N21.1	-0.503037	2.00794	-3.9584	0.000125093	0.00812438	-0.164278
POSTN	1.15238	4.27701	3.95572	0.000126349	0.00819511	-0.173774
GPR68	0.493717	1.61761	3.95547	0.000126463	0.00819511	-0.174634
FAM20A	0.354481	0.687637	3.95506	0.000126655	0.00819847	-0.17608
SLC2A3	0.756931	2.37943	3.94974	0.000129189	0.00835324	-0.194918
SMAP2	0.348327	3.61916	3.94854	0.000129766	0.00838125	-0.199153
STK17B	0.438628	2.6845	3.94815	0.000129954	0.00838414	-0.200532
IL1R1	0.645009	2.21458	3.94279	0.000132565	0.00854315	-0.219444
TNFSF4	0.526984	1.14397	3.93896	0.000134465	0.00865604	-0.232974
TMEM26	0.11497	0.296227	3.93816	0.000134861	0.00867197	-0.235769
NFIL3	0.32737	3.64041	3.93782	0.000135035	0.00867357	-0.23699
TRAV26-2	0.18278	0.212586	3.93661	0.000135641	0.00870296	-0.24125
GPR176	0.409221	1.2292	3.93601	0.000135941	0.00871259	-0.243346
ADAM28	0.401391	0.776126	3.93541	0.000136247	0.00872082	-0.245486
NLRC4	0.186905	0.47005	3.93517	0.000136368	0.00872082	-0.246327
SOCS2	0.337975	1.18081	3.93156	0.000138202	0.00882845	-0.259027
FBLN7	0.14061	0.253556	3.93083	0.000138577	0.00884274	-0.261604
ERAP1	0.47803	3.56407	3.92998	0.000139018	0.00886117	-0.26462
PIK3R3	0.339124	1.72994	3.92807	0.000140003	0.00890464	-0.271332
MSR1	0.659697	1.40989	3.92797	0.000140052	0.00890464	-0.271662
RECQL	0.388264	2.50189	3.92777	0.000140157	0.00890464	-0.272379
RP11-10J5.1	0.104374	0.0787764	3.92688	0.000140622	0.00892444	-0.275523
RP11-556E13.1	0.147905	0.19725	3.92529	0.000141453	0.00896742	-0.281121
KCNJ10	0.139052	0.200691	3.92238	0.000142983	0.00904924	-0.29135
RFTN1	0.570368	2.61043	3.92224	0.000143053	0.00904924	-0.291814
SYT11	0.48516	1.55202	3.91883	0.000144873	0.00915445	-0.303825
LINC01415	0.0365957	0.0494516	3.91765	0.000145506	0.009178	-0.307967
IGHV3-43	1.04659	1.81261	3.9174	0.00014564	0.009178	-0.308842
STOM	0.678028	4.50736	3.91725	0.000145718	0.009178	-0.309346
AC020571.3	0.192229	0.256981	3.91598	0.000146406	0.00920507	-0.313825
LGALS17A	0.245704	0.260686	3.91587	0.000146463	0.00920507	-0.314192
TRAV35	0.196253	0.23139	3.91319	0.000147919	0.00928661	-0.323592
EIF3F	-0.287286	4.3754	-3.91084	0.00014921	0.0093576	-0.331847
MSC	0.488898	1.89918	3.91026	0.000149529	0.00936757	-0.333878
KLHL5	0.522929	1.80191	3.90881	0.000150332	0.00940777	-0.338966
NCR1	0.0977849	0.101975	3.9081	0.000150726	0.00942231	-0.34145
CCR7	0.518784	1.05549	3.90662	0.00015155	0.00946367	-0.346626
TMEM106A	0.35408	1.24456	3.90387	0.0001531	0.00955025	-0.356292
SNAI2	0.488453	1.81661	3.90323	0.000153456	0.00955386	-0.358502
IFIT1	0.62695	1.54606	3.90318	0.000153485	0.00955386	-0.358678
PLSCR1	0.402208	4.38633	3.90281	0.000153698	0.00955694	-0.359996
LY6G6F	-0.223895	0.290715	-3.8971	0.000156964	0.00974964	-0.379965
RP11-750H9.5	0.332731	0.548264	3.89524	0.000158046	0.00980639	-0.386486
TRAV22	0.178974	0.210594	3.89353	0.000159042	0.00985774	-0.392453
C16orf54	0.480378	0.897929	3.89174	0.000160095	0.00991247	-0.398718
LILRA6	0.231483	0.389185	3.88793	0.000162352	0.0100415	-0.412007
FCGR1B	0.105432	0.128132	3.88735	0.000162701	0.0100525	-0.414046
ITGB2-AS1	0.255375	0.476661	3.88335	0.000165107	0.01018	-0.427983
CASP10	0.39168	2.50643	3.88334	0.000165113	0.01018	-0.428016
LY6G6E	-0.266445	0.331858	-3.88218	0.000165817	0.0102126	-0.43206
COL5A2	0.85989	4.38934	3.88136	0.00016632	0.0102328	-0.434932
NRROS	0.346551	1.11982	3.87924	0.000167618	0.0102929	-0.442309
MYO5A	0.356415	0.856357	3.87897	0.000167784	0.0102929	-0.443249
IGHV3OR16-6	0.40928	0.439565	3.8789	0.000167825	0.0102929	-0.443482
F2R	0.610299	3.3981	3.87819	0.000168263	0.0103063	-0.445955
ADAM19	0.545514	2.59263	3.87798	0.000168398	0.0103063	-0.446716
PARVG	0.326025	0.809196	3.87732	0.000168806	0.0103205	-0.449017
CTSL	0.663698	4.53456	3.87689	0.000169069	0.0103258	-0.450491
XRN1	0.392832	1.90979	3.87573	0.000169791	0.0103511	-0.454538
MEFV	0.203561	0.234001	3.87566	0.000169838	0.0103511	-0.454797
TNIP3	0.272919	0.375885	3.87451	0.000170554	0.0103839	-0.458793
IGHJ1	1.35967	1.96885	3.87281	0.00017162	0.0104379	-0.464704
PDE6G	0.217842	0.379393	3.87192	0.000172182	0.0104612	-0.46781
TRBV15	0.219021	0.224679	3.8623	0.000178353	0.0108249	-0.501221
IGHV3OR16-8	0.525525	0.674337	3.86102	0.000179196	0.0108627	-0.505692
ANGPT2	0.338584	1.11852	3.86078	0.000179348	0.0108627	-0.506498
NCOA7	0.583756	3.84263	3.85927	0.000180346	0.0109118	-0.511762
SULF1	1.04418	4.02546	3.8559	0.000182584	0.0110357	-0.523461
WDR41	0.273461	2.10824	3.85533	0.000182962	0.0110375	-0.525425
ARHGAP29	0.330265	0.91426	3.85529	0.000182991	0.0110375	-0.525575
LINC00189	0.0586461	0.0702493	3.85389	0.00018393	0.0110827	-0.53043
SPIRE2	-0.449138	3.19879	-3.84586	0.000189403	0.0114007	-0.558241
SIGLEC6	0.129479	0.170775	3.84393	0.00019074	0.0114693	-0.564908
XXbac-BPG32J3.19	-1.27733	2.22727	-3.84329	0.000191186	0.011483	-0.567124
ZNF436	0.297072	2.0084	3.84304	0.00019136	0.011483	-0.567985
PRRX1	0.656654	1.51853	3.84045	0.000193177	0.0115801	-0.576947
RP3-477O4.14	0.147744	0.250838	3.83564	0.000196589	0.0117725	-0.593545
AMPD1	0.165697	0.187436	3.83494	0.000197094	0.0117907	-0.595979
VPS37A	0.336727	2.06634	3.83449	0.000197418	0.011798	-0.597535
CD72	0.300425	0.823501	3.83383	0.000197894	0.0118144	-0.599821
LYZ	1.45551	7.07969	3.83277	0.000198657	0.0118478	-0.603468
SLAMF6	0.513482	1.19469	3.83234	0.000198967	0.0118542	-0.604947
RPL23A	-0.41878	7.5169	-3.83012	0.000200582	0.0119382	-0.612609
ACP5	0.635244	3.91818	3.82872	0.000201611	0.0119872	-0.617458
SCO1	0.227151	2.2539	3.82231	0.000206365	0.0122574	-0.639551
ANKRD36BP2	0.252205	0.264845	3.82178	0.000206758	0.0122682	-0.641351
PLCG2	0.324127	0.824932	3.81916	0.000208738	0.0123732	-0.650386
LOXL2	0.567193	3.54351	3.81717	0.000210248	0.0124501	-0.657217
CAV2	0.51648	1.72854	3.8165	0.000210764	0.012468	-0.659538
EMR1	0.171857	0.294944	3.81569	0.000211387	0.0124921	-0.662334
C1R	0.746603	4.53431	3.81494	0.000211963	0.0125135	-0.664913
IGHV3-63	0.556083	0.714382	3.81388	0.000212776	0.0125489	-0.668543
ADORA3	0.246614	0.556755	3.80938	0.000216279	0.0127426	-0.684013
EGR2	0.553652	1.29856	3.80861	0.000216879	0.012765	-0.686636
OSCAR	0.463828	1.36873	3.80779	0.000217525	0.0127902	-0.689454
RP11-356I2.1	0.0449851	0.0420003	3.80697	0.000218177	0.0128156	-0.69229
METAP1D	-0.253376	1.64597	-3.80512	0.000219639	0.0128885	-0.698615
IGHV3-64	1.06608	1.46483	3.80435	0.000220259	0.0129119	-0.701288
FBXL5	0.392844	3.65805	3.80094	0.000222994	0.0130591	-0.712978
ZNF512	0.481444	1.95028	3.80013	0.000223645	0.0130842	-0.715739
VIM	0.689944	5.69154	3.7997	0.000223998	0.0130917	-0.717233
PRAM1	0.223625	0.495058	3.79636	0.000226715	0.0132372	-0.728649
PARP15	0.265038	0.447542	3.79513	0.000227728	0.0132831	-0.732873
NEK8	-0.312754	1.57506	-3.79114	0.000231035	0.0134625	-0.746527
ARRDC3	0.546334	3.55453	3.7907	0.000231402	0.0134705	-0.748029
CTD-2353F22.1	0.129988	0.165633	3.79014	0.000231873	0.0134844	-0.749952
PRKCQ	0.40238	1.02714	3.77932	0.000241111	0.0140077	-0.786941
RP11-356I2.4	0.166131	0.352382	3.77864	0.000241703	0.0140281	-0.789261
CASP1P2	0.184024	0.176991	3.77815	0.000242126	0.0140388	-0.790919
PARP8	0.382704	1.60045	3.77767	0.000242545	0.0140491	-0.792554
IGKV2-18	0.174159	0.145254	3.77736	0.000242818	0.0140509	-0.793619
PHTF1	0.213671	1.32148	3.77709	0.000243058	0.0140509	-0.794553
IFFO1	0.329693	1.20098	3.77626	0.000243782	0.0140678	-0.79737
RP4-742C19.12	0.167729	0.177074	3.7762	0.000243832	0.0140678	-0.797565
TNF	0.296852	0.676945	3.77542	0.000244518	0.0140935	-0.800222
OLFML1	0.433619	1.28693	3.77175	0.000247777	0.0142672	-0.812756
VCAN	0.805069	2.76938	3.76949	0.000249799	0.0143695	-0.820447
MIAT	0.381288	0.556343	3.76828	0.00025089	0.014418	-0.82457
DPEP2	0.244014	0.526497	3.7666	0.000252414	0.0144914	-0.830302
EGR1	0.772527	5.49246	3.76574	0.000253197	0.0145124	-0.833232
TRIB2	0.633127	2.41018	3.76565	0.000253278	0.0145124	-0.833534
MRAS	0.428941	1.22544	3.76453	0.000254293	0.0145563	-0.83732
LINC01094	0.292967	0.499062	3.76352	0.000255222	0.0145809	-0.840769
FMO1	0.16489	0.273715	3.76352	0.000255222	0.0145809	-0.84077
NAPSB	0.508037	1.46863	3.76201	0.00025661	0.0146404	-0.8459
IGKV1D-13	0.947102	1.3226	3.76184	0.000256766	0.0146404	-0.846477
TNFSF8	0.286688	0.45585	3.75872	0.000259664	0.0147912	-0.857096
BTLA	0.169045	0.229474	3.75779	0.00026053	0.0148261	-0.860243
TMEM249	-0.403931	0.40567	-3.75658	0.000261664	0.0148761	-0.864354
RASSF4	0.385497	1.6025	3.75627	0.000261961	0.0148785	-0.865428
AC098614.2	0.307984	1.18605	3.75392	0.00026418	0.0149857	-0.873405
HEXA	0.293029	2.44196	3.75373	0.000264361	0.0149857	-0.874053
UBE2E2	0.534057	1.44107	3.75275	0.000265291	0.0150238	-0.877375
GYPC	0.476542	1.77444	3.75204	0.000265961	0.0150472	-0.879761
SERPINF1	0.738839	4.01659	3.74957	0.000268334	0.0151667	-0.888162
PSMB10	0.520958	4.8894	3.74859	0.00026928	0.0151995	-0.891492
IFNGR1	0.410014	5.2324	3.74843	0.000269434	0.0151995	-0.892032
IGKV1D-16	0.933731	1.41864	3.74794	0.000269906	0.0152114	-0.893687
FAM53C	0.243972	2.53464	3.74546	0.000272316	0.0153324	-0.902096
SSH1	0.290255	2.05439	3.74513	0.000272642	0.0153332	-0.903225
PCGF2	-0.368724	3.48053	-3.74491	0.000272855	0.0153332	-0.903964
GPR180	0.299238	1.79345	3.74097	0.000276734	0.015532	-0.917315
RP11-171I2.3	0.0673172	0.0735285	3.74077	0.000276925	0.015532	-0.917966
RP11-399O19.9	0.227786	0.44529	3.74029	0.000277402	0.0155438	-0.919592
C10orf54	0.456967	2.98367	3.73976	0.000277929	0.0155584	-0.921389
SEMA7A	0.521229	1.78811	3.73906	0.000278626	0.0155825	-0.923756
FCGR3B	0.544846	0.751065	3.7383	0.000279389	0.0156102	-0.926342
AKAP1	-0.334609	5.33462	-3.73776	0.000279923	0.0156251	-0.928147
PECAM1	0.618717	3.42235	3.73659	0.000281102	0.0156759	-0.93212
CYP7B1	0.325883	0.531945	3.73353	0.000284193	0.0158332	-0.942462
RP11-447D11.3	0.192647	0.842118	3.73198	0.000285769	0.0159058	-0.94769
BHLHE22	0.248369	0.472526	3.73076	0.000287018	0.0159601	-0.951812
MFAP3	0.341116	1.86742	3.72729	0.000290598	0.0161438	-0.963529
IGKV7-3	0.477235	0.575072	3.72562	0.000292337	0.016225	-0.969167
IL21	0.0436318	0.0344591	3.72519	0.000292794	0.0162349	-0.970646
METTL4	0.232113	1.37718	3.72411	0.00029392	0.0162819	-0.974274
PLAUR	0.512141	4.097	3.72344	0.000294623	0.0163053	-0.976529
RP11-812E19.9	0.556089	0.704841	3.72309	0.000294993	0.0163104	-0.977717
ANGPTL2	0.758611	3.55394	3.72148	0.000296691	0.0163887	-0.983141
ISG15	0.801723	5.40544	3.72075	0.00029747	0.0164009	-0.985618
CD300C	0.319499	0.8553	3.72064	0.000297581	0.0164009	-0.98597
C5orf15	0.403336	4.42725	3.72048	0.000297754	0.0164009	-0.98652
JADE2	0.345446	2.47604	3.71956	0.000298732	0.0164393	-0.989619
USP14	0.323514	3.61499	3.71922	0.00029909	0.0164435	-0.990751
PALLD	0.647581	3.56777	3.71796	0.000300436	0.0164942	-0.994994
FECH	0.315558	2.0223	3.71783	0.000300577	0.0164942	-0.995438
SLC31A2	0.186036	0.483522	3.71733	0.00030112	0.0165073	-0.997143
IGHV7-56	0.464567	0.517471	3.71708	0.000301382	0.0165073	-0.997964
LILRA5	0.421691	1.05874	3.71657	0.000301936	0.0165221	-0.9997
TRAV8-1	0.136769	0.162371	3.71472	0.000303928	0.0166156	-1.00591
TRBJ2-3	0.602088	1.07976	3.71193	0.000306964	0.0167658	-1.0153
FGFR3	-0.70073	2.734	-3.70994	0.000309151	0.0168695	-1.02201
TRAJ4	0.253129	0.190507	3.70853	0.0003107	0.0169382	-1.02673
GPR114	0.317359	1.28454	3.7078	0.000311509	0.0169665	-1.02919
TUSC3	0.402885	1.10588	3.70752	0.000311823	0.0169678	-1.03014
NTRK1	0.0911236	0.129669	3.70672	0.000312711	0.0170002	-1.03283
COL4A1	0.65398	5.41344	3.70576	0.00031378	0.0170313	-1.03605
TRAPPC6A	-0.497396	5.03676	-3.70568	0.000313866	0.0170313	-1.03631
SEC24D	0.42253	2.79744	3.70461	0.00031507	0.0170808	-1.03993
ZEB2	0.407517	0.870845	3.70139	0.000318696	0.0172613	-1.05074
AC011899.9	0.178281	0.377572	3.69968	0.000320641	0.0173506	-1.05648
LPAR1	0.447391	1.46906	3.69856	0.000321915	0.0174034	-1.06023
ANTXR1	0.912909	3.50405	3.69814	0.000322391	0.017413	-1.06162
COL6A1	0.718781	5.6155	3.6978	0.000322787	0.0174183	-1.06278
RP11-367G6.3	0.124624	0.157284	3.69545	0.000325494	0.0175481	-1.07067
C5AR1	0.603637	2.12097	3.69386	0.000327332	0.017631	-1.07599
IGKV3D-7	0.249332	0.235412	3.69066	0.000331071	0.0178159	-1.08671
GPR4	0.33615	1.46595	3.6877	0.000334557	0.0179824	-1.0966
TMEM119	0.649268	2.6058	3.68738	0.000334942	0.0179824	-1.09769
IGHV3-47	0.563477	0.805307	3.68726	0.000335089	0.0179824	-1.0981
KIF2A	0.371455	2.91417	3.68526	0.000337465	0.0180933	-1.10477
2022-09-08	0.218992	3.55912	3.68412	0.000338839	0.0181503	-1.10861
HVCN1	0.26344	0.861013	3.68097	0.00034263	0.0183365	-1.11911
STK17A	0.338571	2.51689	3.68019	0.000343583	0.0183707	-1.12173
RP11-274E7.2	0.431576	1.41287	3.67984	0.000344011	0.0183767	-1.12291
IL9R	0.133519	0.185611	3.67839	0.000345779	0.0184543	-1.12775
SVIL-AS1	0.226131	1.43022	3.67733	0.000347082	0.0185069	-1.1313
PSME1	0.395473	6.91939	3.67591	0.00034882	0.0185782	-1.13601
TRAV20	0.17827	0.212436	3.67572	0.000349054	0.0185782	-1.13665
C18orf25	0.277784	1.64882	3.67235	0.000353242	0.0187816	-1.1479
TRBV7-7	0.0969562	0.106703	3.67209	0.000353569	0.0187816	-1.14877
PAFAH1B1	0.271316	3.68481	3.67187	0.000353841	0.0187816	-1.1495
FMO3	0.223466	0.43402	3.66851	0.000358074	0.018989	-1.16072
TMX3	0.351328	2.16856	3.66653	0.00036058	0.0190987	-1.1673
RP11-731F5.2	0.170687	0.188012	3.66617	0.000361034	0.0190987	-1.16849
CCDC69	0.567008	2.106	3.6661	0.000361124	0.0190987	-1.16872
STARD8	0.28503	0.828678	3.6641	0.000363691	0.019217	-1.17541
SPARC	0.762852	7.32287	3.66282	0.000365334	0.0192864	-1.17966
NFATC1	0.328511	0.816215	3.66013	0.000368822	0.0194529	-1.18862
TDRD6	0.0993311	0.207577	3.65821	0.000371325	0.0195673	-1.195
RP11-214O1.2	0.191009	0.276254	3.6579	0.000371727	0.019568	-1.19602
RP5-875H18.4	-0.241966	0.456742	-3.65769	0.000372008	0.019568	-1.19674
TRAM2	0.401629	3.06912	3.65443	0.000376305	0.0197762	-1.20757
PPM1M	0.351746	2.08487	3.65396	0.000376927	0.0197861	-1.20913
EID3	0.202807	0.463377	3.65377	0.000377172	0.0197861	-1.20974
CTD-2561B21.10	-0.194803	0.256608	-3.65294	0.000378277	0.0198263	-1.2125
RPS21P8	-0.145457	0.117932	-3.65266	0.00037866	0.0198285	-1.21345
IGLV1-41	0.806615	1.00609	3.6517	0.000379938	0.0198777	-1.21663
ENTPD1	0.381044	1.97555	3.65066	0.000381336	0.0199299	-1.22009
IL6	0.646567	1.30396	3.6503	0.000381818	0.0199299	-1.22129
NHLRC4	0.130212	0.355598	3.65019	0.000381961	0.0199299	-1.22164
CCR10	0.155258	0.311288	3.64677	0.000386584	0.0201531	-1.23298
LYPD5	0.329376	0.798004	3.64337	0.000391228	0.020377	-1.24424
DPYSL3	0.828855	3.32785	3.64284	0.000391962	0.0203922	-1.24601
C3	1.07823	4.08276	3.64266	0.000392218	0.0203922	-1.24663
TRBV11-2	0.184002	0.298874	3.64045	0.000395275	0.0205329	-1.25395
CAV1	0.651418	3.26688	3.63578	0.000401802	0.0208534	-1.26939
PGAP3	-0.442685	3.93482	-3.63531	0.000402462	0.0208632	-1.27093
LILRA2	0.125318	0.246971	3.63514	0.000402707	0.0208632	-1.27151
STK10	0.267475	2.48957	3.63484	0.000403139	0.0208671	-1.27252
CNN3	0.547942	5.25518	3.63311	0.000405587	0.0209752	-1.27822
XXbac-BPG248L24.12	0.401256	1.66488	3.63242	0.000406575	0.0210077	-1.28052
NID2	0.469655	1.91254	3.63175	0.000407532	0.0210385	-1.28273
AC103563.2	0.609244	0.762183	3.63076	0.000408938	0.0210925	-1.28598
QKI	0.438787	1.24506	3.62482	0.000417542	0.0215172	-1.3056
PDGFC	0.511014	1.58677	3.62403	0.0004187	0.0215579	-1.30821
LY6G6D	-1.44551	2.85199	-3.62121	0.000422857	0.0217527	-1.31752
IGHV1OR16-3	0.281843	0.231624	3.62021	0.000424336	0.0218096	-1.32081
TLR3	0.366431	1.14807	3.61984	0.000424889	0.0218188	-1.32204
TRBV10-3	0.280772	0.387909	3.61836	0.000427098	0.021913	-1.32692
CFB	0.553686	2.16206	3.61761	0.00042822	0.0219513	-1.32939
P2RY12	0.130913	0.176343	3.61727	0.000428722	0.0219577	-1.3305
CTSS	0.507346	5.63586	3.61596	0.000430693	0.0220393	-1.33482
IGHV3-75	0.271882	0.29899	3.61292	0.000435304	0.0222558	-1.34485
CCDC88A	0.355809	0.735601	3.61247	0.000435985	0.0222711	-1.34632
STX12	0.354122	3.5824	3.61157	0.000437359	0.0223218	-1.34929
ITGAV	0.552	3.53278	3.60713	0.000444197	0.0226509	-1.3639
C11orf96	0.636871	3.10235	3.60513	0.000447305	0.0227715	-1.37047
IL22RA2	0.102344	0.118682	3.6051	0.000447342	0.0227715	-1.37054
CAPS	-0.618252	2.21306	-3.60361	0.000449682	0.0228453	-1.37546
SPCS3	0.333185	4.31259	3.60357	0.000449749	0.0228453	-1.3756
FAM26E	0.269707	0.609304	3.60323	0.00045027	0.0228453	-1.37669
DLC1	0.432142	1.38796	3.60318	0.000450357	0.0228453	-1.37687
TRBJ2-2P	0.470828	0.726959	3.60164	0.000452776	0.0229481	-1.38191
ICAM3	0.275205	0.56806	3.60055	0.000454498	0.0230154	-1.38549
ANKRD44	0.271734	0.682118	3.59929	0.000456496	0.0230966	-1.38962
WDR44	0.37316	2.24754	3.5976	0.000459203	0.0232134	-1.39519
IL7	0.382844	1.50006	3.59463	0.000463969	0.0234248	-1.40491
S1PR2	0.294469	1.53697	3.5945	0.000464187	0.0234248	-1.40535
IGLV1-36	0.949063	1.59066	3.58928	0.000472691	0.0238333	-1.42244
SLC18A2	0.128411	0.236967	3.58762	0.000475433	0.0239509	-1.42788
FAM151B	0.116419	0.32396	3.58718	0.000476168	0.0239651	-1.42934
TPGS2	0.256341	2.48702	3.58695	0.000476535	0.0239651	-1.43006
RP11-295P22.2	0.524245	0.637884	3.58624	0.00047772	0.024004	-1.4324
WDR7	0.219628	0.845186	3.58597	0.000478173	0.0240061	-1.43329
ARHGAP31	0.422323	1.43211	3.5847	0.000480279	0.0240911	-1.43743
COLEC12	0.436455	0.840079	3.58307	0.000483016	0.0242076	-1.44278
PELO	0.189895	2.75029	3.58254	0.000483893	0.0242308	-1.44448
SLFN5	0.544325	1.7482	3.58197	0.000484857	0.0242582	-1.44636
DUSP1	0.691566	5.30169	3.58108	0.000486366	0.0243129	-1.44928
MSANTD3	0.283321	2.47597	3.57865	0.000490476	0.0244974	-1.4572
GPR97	0.316596	0.598406	3.57708	0.000493165	0.0246106	-1.46234
COL3A1	0.898663	7.56695	3.57657	0.000494029	0.0246327	-1.46399
CDH11	0.633207	2.16383	3.57362	0.000499123	0.0248654	-1.47364
ALKBH5	0.261656	4.50096	3.57255	0.00050098	0.0249367	-1.47714
RP11-294C11.2	0.314193	0.341956	3.57179	0.000502302	0.0249812	-1.47961
KCNN3	0.173721	0.350769	3.57147	0.00050285	0.0249871	-1.48064
TP53INP1	0.481808	2.20762	3.57092	0.000503809	0.0249943	-1.48243
ARSB	0.344373	1.58573	3.5709	0.00050385	0.0249943	-1.48251
HPS5	0.267392	1.9116	3.57057	0.000504429	0.0250018	-1.48359
AC021188.4	0.1322	0.165482	3.5703	0.000504892	0.0250035	-1.48445
TRPC6	0.14805	0.344858	3.5699	0.000505591	0.0250169	-1.48575
UNC5C	0.153283	0.349332	3.56872	0.00050767	0.0250985	-1.48962
HLX	0.302831	1.16434	3.56758	0.00050967	0.025157	-1.49331
CTA-384D8.31	0.280128	0.341025	3.56747	0.000509874	0.025157	-1.49369
CD93	0.604898	2.85121	3.56731	0.000510145	0.025157	-1.49419
LILRA4	0.114547	0.147024	3.56632	0.000511899	0.0252117	-1.49742
CRY1	0.267978	2.31934	3.56604	0.000512404	0.0252117	-1.49835
CTA-212A2.1	0.0720792	0.0892457	3.56596	0.000512551	0.0252117	-1.49862
TRBJ2-1	0.597374	0.84889	3.56565	0.000513099	0.0252174	-1.49962
C6orf25	-0.174383	0.361435	-3.564	0.000516034	0.0253403	-1.50498
ARL2BP	0.264881	1.97948	3.56202	0.000519581	0.0254743	-1.51143
YIPF5	0.310997	3.63988	3.56199	0.000519635	0.0254743	-1.51152
IGKV1OR2-3	0.290325	0.303064	3.55972	0.000523734	0.0256333	-1.51891
BHLHE40	0.517147	5.61076	3.55971	0.000523757	0.0256333	-1.51895
LPIN1	0.370755	2.11475	3.55864	0.000525681	0.025706	-1.5224
NCF4	0.530322	2.61028	3.55813	0.000526609	0.0257298	-1.52406
GGT5	0.530508	2.06656	3.55512	0.000532121	0.0259645	-1.53385
SLCO2B1	0.438816	2.74486	3.55502	0.000532301	0.0259645	-1.53417
SERPINB8	0.377234	1.94466	3.55373	0.000534682	0.0260588	-1.53837
FAM111A	0.339244	2.71917	3.55323	0.000535604	0.026082	-1.53999
S100PBP	0.224183	1.5522	3.55257	0.000536826	0.0261197	-1.54213
EDIL3	0.57865	2.16657	3.55227	0.000537398	0.0261258	-1.54313
THBD	0.468764	2.11789	3.55157	0.000538683	0.0261664	-1.54538
GSDMC	0.0981524	0.167729	3.5499	0.000541798	0.0262959	-1.5508
TNFSF10	0.433235	4.19148	3.54888	0.000543722	0.0263673	-1.55413
COL15A1	0.691734	3.46726	3.54672	0.000547783	0.0265423	-1.56112
AC087491.2	-0.432962	1.45199	-3.54554	0.000550008	0.026628	-1.56494
EDEM1	0.344728	3.17701	3.54486	0.000551317	0.0266649	-1.56717
TMEM200A	0.65457	2.11561	3.54466	0.000551684	0.0266649	-1.56779
ASPHD2	0.45524	1.70028	3.54132	0.000558078	0.0269516	-1.57862
AC016747.3	0.19642	0.424493	3.54104	0.000558611	0.0269551	-1.57952
WNT2	0.551141	1.92289	3.54051	0.000559636	0.0269822	-1.58124
PATL2	0.149679	0.31082	3.53929	0.000562003	0.0270664	-1.58521
ARL4C	0.644475	3.22801	3.53911	0.000562334	0.0270664	-1.58576
CCDC117	0.184321	0.837713	3.53889	0.000562772	0.0270664	-1.5865
NR3C1	0.455661	1.29002	3.53858	0.000563377	0.0270732	-1.58751
PANX1	0.254109	2.84236	3.53649	0.000567437	0.0272459	-1.59425
IGLV1-50	0.462597	0.696124	3.53613	0.000568133	0.0272568	-1.5954
CLMP	0.554967	1.53935	3.53391	0.000572505	0.027444	-1.60261
GPR132	0.278898	0.963478	3.53247	0.000575335	0.0275571	-1.60724
SNTB2	0.290224	2.25113	3.53093	0.000578405	0.0276814	-1.61224
ST6GALNAC5	0.379936	0.72131	3.53014	0.00057997	0.0277336	-1.61478
IGLV2-34	0.542741	0.749763	3.52877	0.000582718	0.0278422	-1.61922
LINC00346	0.286216	0.750894	3.52837	0.00058351	0.0278572	-1.6205
MAP7D1	0.313662	3.74542	3.52756	0.000585135	0.0279119	-1.62311
CPA3	0.789168	2.05755	3.52732	0.000585611	0.0279119	-1.62387
IL26	0.177458	0.203448	3.52241	0.000595576	0.0283637	-1.63972
NAIP	0.0572607	0.0797634	3.52083	0.000598815	0.0284947	-1.64482
RELL1	0.387353	1.46723	3.52022	0.00060008	0.0285317	-1.6468
ZFAND5	0.28214	4.29241	3.51991	0.000600701	0.028538	-1.64777
AC133644.2	0.203753	0.440066	3.51901	0.000602572	0.0286036	-1.65069
DERL2	0.251587	2.37644	3.51861	0.000603401	0.0286197	-1.65198
PLCB2	0.328874	1.41681	3.5173	0.000606119	0.0287217	-1.6562
SEC14L1	0.308209	2.53661	3.5171	0.000606536	0.0287217	-1.65685
FCN1	0.356226	0.546141	3.51551	0.000609856	0.0288555	-1.66197
RP11-686D22.7	0.238177	0.590962	3.514	0.000613001	0.0289808	-1.6668
ELL2	0.39792	2.08294	3.51341	0.000614257	0.0290167	-1.66873
AP000695.4	0.157814	0.263058	3.51287	0.000615392	0.0290468	-1.67046
EMP3	0.534877	3.58328	3.51052	0.000620363	0.0292578	-1.67801
GLT1D1	0.116411	0.16336	3.51027	0.000620886	0.0292588	-1.6788
RTN1	0.249598	0.504338	3.50921	0.000623147	0.029341	-1.68222
COL1A2	0.890755	6.8225	3.50898	0.000623634	0.029341	-1.68295
MALT1	0.302245	1.78366	3.50848	0.000624706	0.0293677	-1.68456
DCN	0.815871	3.54383	3.50767	0.000626445	0.0294049	-1.68717
TRAV1-1	0.10728	0.128973	3.50764	0.000626504	0.0294049	-1.68726
CTD-2341M24.1	0.106243	0.164505	3.50523	0.000631703	0.0296251	-1.69502
ZNF385A	0.524492	2.37903	3.50416	0.000634014	0.0297096	-1.69845
CSGALNACT1	0.352576	1.2062	3.50338	0.000635714	0.0297654	-1.70096
HSH2D	0.298306	2.80432	3.50253	0.000637567	0.0298282	-1.70369
FILIP1L	0.612452	3.07321	3.50171	0.000639341	0.0298873	-1.7063
ADAMTS12	0.55396	1.66718	3.49993	0.000643253	0.0300461	-1.71202
IDO2	0.045797	0.0467899	3.49544	0.000653191	0.0304859	-1.72641
DAPP1	0.450497	1.22524	3.49461	0.000655035	0.0305476	-1.72906
FAM129A	0.525701	1.31868	3.49411	0.000656169	0.030576	-1.73068
RP11-689B22.2	0.13962	0.18028	3.49276	0.000659196	0.0306926	-1.735
SLC39A5	-0.858578	4.4467	-3.49218	0.000660508	0.0307096	-1.73686
RP11-405M12.4	0.148453	0.271495	3.49191	0.000661105	0.0307096	-1.73771
RBMXL1	0.271196	2.05503	3.4919	0.000661139	0.0307096	-1.73776
SLC16A5	-0.44657	2.94765	-3.49074	0.000663744	0.0308061	-1.74145
ACKR4	0.242381	0.354831	3.48995	0.000665549	0.0308653	-1.744
B3GNT2	0.352168	3.74535	3.48918	0.000667284	0.0309212	-1.74644
LCK	0.619524	2.17231	3.4888	0.000668156	0.0309371	-1.74767
HSD17B8	-0.45942	4.00237	-3.48418	0.000678764	0.0314033	-1.76244
ANXA1	0.659688	3.91425	3.48299	0.000681529	0.031483	-1.76626
IGHV1-14	0.43892	0.606411	3.48297	0.000681565	0.031483	-1.76631
RP11-480I12.7	-0.145086	0.388183	-3.48177	0.000684364	0.0315741	-1.77015
RP11-51F16.1	0.237055	0.658081	3.48166	0.000684617	0.0315741	-1.7705
RP11-1017G21.6	-0.243221	0.602042	-3.48001	0.000688478	0.031727	-1.77577
ALPL	0.410316	1.2271	3.47946	0.000689764	0.0317613	-1.77752
COL5A1	0.73665	4.38168	3.47865	0.000691654	0.0318232	-1.78009
RNF19B	0.349481	4.43237	3.47829	0.000692513	0.0318376	-1.78125
SDS	0.446327	1.61456	3.47779	0.000693681	0.0318662	-1.78283
ITGA5	0.633235	3.29033	3.47708	0.00069536	0.0319182	-1.7851
IGHV3-76	0.303808	0.383873	3.47662	0.000696463	0.0319437	-1.78658
CARD17	0.186959	0.217576	3.47628	0.00069727	0.0319556	-1.78767
ZMAT3	0.404849	1.78585	3.47532	0.000699545	0.0320348	-1.79073
LMO7-AS1	0.303628	0.629745	3.47505	0.000700198	0.0320395	-1.7916
HCG4P11	0.266183	0.487443	3.47473	0.000700945	0.0320486	-1.7926
SLFN14	0.0235163	0.0189904	3.47425	0.000702104	0.0320557	-1.79415
RP11-404F10.2	0.0742808	0.0673821	3.47417	0.000702277	0.0320557	-1.79438
SERPINE1	0.817489	3.55023	3.47392	0.000702877	0.0320557	-1.79518
IGHV3-41	0.50514	0.786045	3.47375	0.000703296	0.0320557	-1.79574
KCTD9	0.405739	2.50376	3.47088	0.000710192	0.0323448	-1.80489
CLIP4	0.304453	0.587351	3.4702	0.000711823	0.0323898	-1.80704
RP11-680F8.1	-0.407471	0.604954	-3.47001	0.00071229	0.0323898	-1.80766
TENM4	0.221901	0.395317	3.46975	0.000712921	0.0323932	-1.80848
FOLR1	-1.01131	1.59302	-3.4694	0.000713752	0.0324058	-1.80958
RP11-667K14.3	0.320854	1.0375	3.46828	0.000716481	0.0325044	-1.81316
RPS26P2	-0.161265	0.172951	-3.46794	0.000717312	0.0325168	-1.81424
CLEC6A	0.112021	0.101077	3.46714	0.000719269	0.0325726	-1.8168
IGKV1OR2-6	0.600923	0.879519	3.46698	0.000719657	0.0325726	-1.8173
COL12A1	0.782982	3.99598	3.46588	0.000722342	0.0326456	-1.82079
CSGALNACT2	0.465803	2.45325	3.46573	0.000722714	0.0326456	-1.82128
GLIPR2	0.467168	2.63562	3.46563	0.000722949	0.0326456	-1.82158
AC116366.6	0.28404	0.545932	3.46284	0.000729825	0.0329305	-1.83045
CXCR4	0.748296	3.84565	3.46262	0.000730384	0.0329305	-1.83117
MRC2	0.638842	3.06046	3.46101	0.00073438	0.0330851	-1.83628
ANXA5	0.384505	5.9242	3.45942	0.000738352	0.03323	-1.84134
IGHV3-65	0.209804	0.203403	3.45926	0.000738735	0.03323	-1.84183
TRIM38	0.281691	2.07741	3.4586	0.000740401	0.0332793	-1.84394
MOB1A	0.323971	4.59482	3.45794	0.000742063	0.0333234	-1.84604
RP11-134L10.1	0.179045	0.378407	3.45735	0.000743538	0.0333234	-1.8479
PHACTR1	0.21987	0.434069	3.45734	0.000743569	0.0333234	-1.84794
CAMK4	0.131695	0.229668	3.4573	0.000743666	0.0333234	-1.84806
NRIR	0.177041	0.179298	3.45402	0.000751986	0.0336493	-1.85849
RP11-876N24.5	0.297444	1.13145	3.45397	0.000752092	0.0336493	-1.85862
AC067945.4	0.118659	0.165377	3.45328	0.000753861	0.0337027	-1.86082
INPP4A	0.210785	1.40747	3.45087	0.000760024	0.0339522	-1.86845
RP3-406A7.7	-0.459456	2.89646	-3.45046	0.000761083	0.0339735	-1.86975
TNFRSF13B	0.148954	0.184921	3.44842	0.000766356	0.0341768	-1.87622
RILPL2	0.306936	1.74396	3.44825	0.000766807	0.0341768	-1.87677
ERAL1	-0.3339	4.77136	-3.44801	0.000767429	0.0341784	-1.87753
LOXL3	0.227707	1.28634	3.44686	0.000770405	0.0342848	-1.88116
FBXW11	0.254904	3.04308	3.44526	0.000774582	0.0344444	-1.88622
MCTP1	0.274535	0.565185	3.44496	0.000775378	0.0344536	-1.88719
CLECL1	0.108399	0.19342	3.44416	0.000777481	0.0345207	-1.88972
LITAF	0.3476	4.90229	3.44356	0.000779054	0.0345643	-1.89162
VAMP5	0.562595	3.91804	3.44246	0.000781944	0.0346178	-1.89509
TLCD1	-0.568819	3.65646	-3.44244	0.000782012	0.0346178	-1.89517
PTGES3P1	0.401675	3.24633	3.44243	0.000782038	0.0346178	-1.8952
SLC9A9	0.302174	0.756042	3.4373	0.000795703	0.035196	-1.91142
HLA-DQB1-AS1	0.414411	0.815899	3.43701	0.000796476	0.0352035	-1.91233
CYTL1	0.270825	0.521281	3.43559	0.00080031	0.0353462	-1.91683
LHFPL2	0.361039	2.63142	3.43424	0.000803941	0.0354797	-1.92107
AC147651.4	0.255731	0.722875	3.43399	0.000804627	0.0354832	-1.92187
BCL2	0.352398	1.04632	3.4337	0.000805426	0.0354916	-1.9228
GNS	0.347847	4.57531	3.43097	0.000812868	0.0357925	-1.93141
IGLV4-60	1.19732	2.00957	3.42985	0.000815934	0.0359005	-1.93493
RPL23	-0.385501	6.87503	-3.42929	0.00081748	0.0359414	-1.9367
TIPARP	0.361293	2.68474	3.42788	0.000821368	0.0360808	-1.94115
EMILIN1	0.697023	4.33498	3.42769	0.000821887	0.0360808	-1.94174
TRIM14	0.263335	3.74585	3.42678	0.000824413	0.036139	-1.94461
RP11-686D22.4	0.211794	0.460103	3.42677	0.000824449	0.036139	-1.94465
STX17	0.286796	2.04356	3.42202	0.000837739	0.036674	-1.95962
CTHRC1	0.830625	3.81467	3.42195	0.000837912	0.036674	-1.95981
RRNAD1	-0.26497	3.4438	-3.42135	0.000839628	0.0367216	-1.96173
TRAV25	0.164214	0.198287	3.41832	0.000848216	0.0370541	-1.97125
HEG1	0.574636	2.08335	3.41822	0.000848499	0.0370541	-1.97156
NLRP3	0.281205	0.605413	3.41748	0.000850605	0.0371183	-1.97388
ACSF2	-0.468845	2.6596	-3.41525	0.000857002	0.0373695	-1.98089
C14orf93	-0.180887	1.94405	-3.4149	0.000858008	0.0373855	-1.98199
SEC24A	0.36509	2.57898	3.41359	0.000861802	0.0375147	-1.98612
CHST3	0.408333	1.35025	3.41343	0.00086226	0.0375147	-1.98662
SNRK	0.302464	2.27927	3.4123	0.000865543	0.0376214	-1.99017
CYGB	0.431863	2.75455	3.41214	0.000866	0.0376214	-1.99067
CTD-2521M24.4	0.166668	0.221538	3.41031	0.000871344	0.0378207	-1.99642
HS3ST3A1	0.262337	0.526222	3.41012	0.000871883	0.0378207	-1.997
COL6A3	0.800961	4.35832	3.40978	0.000872885	0.037836	-1.99808
PCDH17	0.303349	0.865424	3.40706	0.000880878	0.0381542	-2.0066
IGFBP5	0.854388	5.14304	3.40562	0.000885153	0.0383109	-2.01113
KCNE4	0.429187	1.16071	3.40496	0.000887111	0.0383672	-2.0132
MTA1	-0.316699	3.28963	-3.40283	0.000893483	0.0386142	-2.01989
CSF2	0.396086	0.681679	3.40192	0.000896195	0.0387028	-2.02273
IGLC6	0.460995	0.749893	3.40138	0.000897823	0.0387344	-2.02443
CTGF	0.736387	5.56152	3.40111	0.000898616	0.0387344	-2.02525
SGPL1	0.258603	3.67989	3.40083	0.000899464	0.0387344	-2.02613
TMTC2	0.311274	1.73729	3.40079	0.000899581	0.0387344	-2.02626
ANGPTL4	0.540269	2.04575	3.39984	0.00090247	0.0388235	-2.02926
ELTD1	0.468289	1.88974	3.39947	0.000903571	0.0388235	-2.0304
TRAJ1	0.300797	0.200478	3.39929	0.00090411	0.0388235	-2.03095
TRGV4	0.105472	0.121137	3.39923	0.000904309	0.0388235	-2.03116
PFKFB3	0.397945	3.6014	3.39775	0.000908811	0.038988	-2.0358
SYDE1	0.400706	2.00127	3.39653	0.000912506	0.0391179	-2.0396
FAM65B	0.282108	0.62917	3.3959	0.00091443	0.0391268	-2.04157
AC246787.4	0.744821	1.13085	3.3957	0.000915058	0.0391268	-2.04221
RAB27B	0.552531	1.27579	3.3955	0.00091565	0.0391268	-2.04281
RWDD2A	0.195265	1.59667	3.39548	0.000915714	0.0391268	-2.04288
ANTXR2	0.468153	2.79117	3.39537	0.000916065	0.0391268	-2.04324
AURKC	0.122656	0.334702	3.39409	0.00091999	0.0392488	-2.04723
CALD1	0.799567	4.00104	3.394	0.000920267	0.0392488	-2.04752
NRIP3	0.293662	0.614623	3.39346	0.000921939	0.0392914	-2.04921
MOB3A	0.25139	3.27465	3.39248	0.000924953	0.0393911	-2.05227
PJA2	0.435607	3.67831	3.3921	0.000926146	0.0394104	-2.05347
PCYT1A	0.212068	3.11671	3.3919	0.000926756	0.0394104	-2.05409
SNX29	0.25725	1.25855	3.39132	0.000928544	0.0394577	-2.05589
CCL11	0.73553	2.03195	3.39003	0.000932563	0.0395845	-2.05993
TRAV39	0.191482	0.276615	3.38993	0.000932883	0.0395845	-2.06025
ZFPM2	0.205153	0.353993	3.38965	0.000933749	0.0395924	-2.06111
REEP1	-0.557425	1.04718	-3.38878	0.000936467	0.0396789	-2.06383
SLC39A4	-0.613417	4.41122	-3.38801	0.000938871	0.0397519	-2.06623
B4GALT1	0.316509	4.97807	3.38703	0.000941966	0.0398541	-2.06931
ECM2	0.387242	0.786339	3.38635	0.000944087	0.0399149	-2.07141
SDC2	0.600134	3.044	3.38544	0.000946969	0.0400077	-2.07426
LYL1	0.244194	0.966603	3.38516	0.000947843	0.0400157	-2.07512
PSME2P2	0.515103	2.03042	3.38475	0.000949149	0.0400419	-2.07641
MAL	0.260915	0.435061	3.38402	0.000951471	0.0401108	-2.07869
RP11-686D22.8	0.17486	0.318433	3.38219	0.000957302	0.0403276	-2.0844
TTC24	0.0759757	0.075361	3.38168	0.000958915	0.0403664	-2.08597
CXCL16	0.409779	5.17425	3.38116	0.000960597	0.0404081	-2.08761
STC1	0.55086	2.09859	3.38031	0.000963329	0.0404938	-2.09027
TFPI	0.356888	1.21128	3.37964	0.000965485	0.0405552	-2.09235
USP33	0.310799	2.99437	3.37731	0.000972981	0.0408407	-2.09958
LINC00582	0.141201	0.170418	3.37646	0.000975756	0.0409278	-2.10224
TBCEL	0.307815	1.33861	3.37557	0.000978647	0.0410196	-2.10501
GFI1	0.423587	1.01561	3.37489	0.000980859	0.0410828	-2.10712
COL1A1	0.893713	7.58387	3.37436	0.000982592	0.0411259	-2.10877
IFI27	0.755128	6.11306	3.3732	0.000986419	0.0412565	-2.1124
FRMD6	0.414154	1.17907	3.37293	0.000987301	0.0412638	-2.11323
S1PR1	0.496396	2.12079	3.3715	0.00099202	0.0414314	-2.11769
CHSY1	0.393246	2.74109	3.37103	0.000993565	0.0414663	-2.11914
HLA-H	0.573594	5.13636	3.36763	0.00100486	0.0419077	-2.1297
TRAV24	0.139637	0.151099	3.36683	0.00100754	0.041963	-2.13219
RPL27A	-0.339619	7.03405	-3.3668	0.00100762	0.041963	-2.13227
DOCK4	0.295619	0.791455	3.3663	0.00100931	0.0419898	-2.13383
ERMN	0.152266	0.219515	3.36618	0.00100971	0.0419898	-2.1342
CD40	0.564066	2.34641	3.36485	0.00101418	0.0421457	-2.13832
SSX2IP	0.335332	2.13185	3.36398	0.00101713	0.0422386	-2.14104
RABEP1	0.284166	2.63416	3.3636	0.00101843	0.0422623	-2.14223
IGHJ2P	0.307359	0.28123	3.36325	0.00101959	0.0422803	-2.14329
GABARAPL1	0.430295	2.78298	3.36236	0.00102263	0.0423624	-2.14608
THBS2	0.998681	3.89896	3.36224	0.00102302	0.0423624	-2.14643
PNRC1	0.353455	4.2129	3.36169	0.0010249	0.0423872	-2.14814
AC226119.4	-0.0541442	0.0297673	-3.36164	0.00102507	0.0423872	-2.1483
IL10	0.154368	0.284543	3.36106	0.00102703	0.0424382	-2.15008
GVQW1	0.104386	0.402907	3.36064	0.00102848	0.0424681	-2.1514
KRT83	-0.188103	0.185231	-3.35986	0.00103115	0.0425242	-2.15383
NLRP1	0.316569	0.870827	3.35982	0.0010313	0.0425242	-2.15396
RP11-293P20.2	-0.405749	1.00202	-3.35747	0.00103935	0.0428263	-2.16122
XIRP1	0.135639	0.146563	3.35702	0.00104092	0.0428605	-2.16263
CFLAR	0.260301	2.323	3.35647	0.00104281	0.0429083	-2.16433
RNF144B	0.32735	1.16929	3.35568	0.00104553	0.0429898	-2.16676
NLGN2	0.441925	1.7521	3.35433	0.00105023	0.0431526	-2.17095
STK32B	0.129427	0.226979	3.35343	0.00105338	0.0432514	-2.17374
RP11-960L18.1	0.0685732	0.0828873	3.35248	0.00105671	0.0433576	-2.17668
ITGB1	0.439582	5.47666	3.35226	0.00105746	0.043358	-2.17735
IGKV1OR2-118	0.0950629	0.07767	3.35174	0.0010593	0.0434032	-2.17898
QARS	-0.303948	6.08521	-3.35104	0.00106177	0.0434738	-2.18115
MMP2	0.812339	5.40949	3.34664	0.00107735	0.0440809	-2.19475
OLIG2	0.0349453	0.0346096	3.34517	0.00108261	0.0442649	-2.19929
LTBP2	0.648304	2.52385	3.3447	0.00108428	0.0443023	-2.20073
CORO1C	0.22194	4.70104	3.34406	0.00108659	0.0443655	-2.20271
RNASEK	0.220874	1.98927	3.34384	0.00108736	0.044366	-2.20338
TRANK1	0.387034	1.8435	3.3426	0.00109184	0.0444891	-2.20721
LYSMD2	0.333857	2.40445	3.34253	0.00109208	0.0444891	-2.20742
AC005082.12	0.0576689	0.0801443	3.34237	0.00109266	0.0444891	-2.20792
PLEKHG1	0.335447	2.07855	3.34014	0.00110077	0.0447879	-2.21481
DHODH	-0.195244	1.82692	-3.33988	0.00110171	0.044795	-2.21561
ARMC9	0.233718	1.19792	3.3388	0.00110567	0.0449246	-2.21896
ARNTL	0.192099	1.17996	3.33856	0.00110654	0.0449288	-2.21969
KAT2B	0.383466	1.49227	3.33606	0.00111572	0.0452564	-2.2274
AC002480.5	0.0322793	0.0347854	3.33594	0.00111616	0.0452564	-2.22777
ABCA1	0.442764	1.57292	3.33355	0.00112499	0.0455828	-2.23512
CTD-3035K23.3	0.112734	0.185387	3.33325	0.00112613	0.0455973	-2.23606
CTC-360J11.4	0.0312892	0.0548841	3.33262	0.00112845	0.0456596	-2.23798
CRYBG3	0.316613	1.0821	3.33068	0.00113569	0.0459208	-2.24395
RP11-57K17.1	0.0264431	0.0232935	3.32938	0.00114057	0.0460863	-2.24795
FCHSD2	0.29906	2.52987	3.32818	0.00114512	0.0462378	-2.25166
MED31	0.246345	1.64109	3.32788	0.00114623	0.046251	-2.25257
CEP85L	0.188084	0.342013	3.32756	0.00114745	0.0462681	-2.25356
TMEM52B	0.0933878	0.135411	3.32668	0.0011508	0.0463713	-2.25628
CARD8-AS1	0.270671	1.20537	3.32508	0.00115687	0.0465838	-2.26119
CHN1	0.35459	1.23819	3.32474	0.00115818	0.0466041	-2.26224
RUFY4	0.0911391	0.133616	3.32362	0.00116244	0.0467433	-2.26566
SKA1	0.33436	2.1376	3.32269	0.00116601	0.0468546	-2.26852
RP11-223C24.1	0.276126	0.53384	3.32201	0.00116864	0.0469282	-2.27063
LINC01358	0.106527	0.206324	3.32162	0.00117014	0.0469561	-2.27182
CCDC50	0.292686	2.66505	3.32119	0.00117178	0.0469744	-2.27312
IL5RA	0.0392286	0.0466785	3.32108	0.00117221	0.0469744	-2.27347
GPR116	0.440154	1.70737	3.32009	0.00117603	0.0470954	-2.27651
IGLVI-70	0.697232	0.751128	3.31985	0.00117698	0.0471009	-2.27725
SAP30L	0.197216	2.66531	3.31928	0.00117919	0.0471547	-2.27901
EHD3	0.314465	1.29576	3.31901	0.00118022	0.0471547	-2.27982
MEIS3	0.311564	1.1063	3.31888	0.00118075	0.0471547	-2.28023
IGHV3OR16-11	0.311845	0.276021	3.31836	0.00118278	0.04718	-2.28184
VASH1	0.358809	1.60767	3.3183	0.001183	0.04718	-2.28201
GPR82	0.183657	0.243518	3.31729	0.00118694	0.047305	-2.28511
IRG1	0.0352598	0.0358194	3.31701	0.00118803	0.0473163	-2.28597
RP11-402J7.2	0.0639969	0.0545784	3.31546	0.0011941	0.0475253	-2.29072
CR1L	0.0375422	0.0436466	3.31505	0.00119569	0.0475566	-2.29196
C1orf186	0.131791	0.221318	3.31437	0.00119841	0.0476319	-2.29408
FN1	1.02139	5.19811	3.31289	0.00120425	0.0478	-2.29861
XCR1	0.186884	0.219516	3.31288	0.00120427	0.0478	-2.29863
AP5B1	0.249877	2.56717	3.31219	0.00120701	0.0478763	-2.30075
RPL36A-HNRNPH2	-0.0791237	0.120397	-3.31184	0.00120839	0.0478982	-2.30181
FAP	0.530239	1.3742	3.30916	0.0012191	0.0482899	-2.31003
LEPROTL1	0.338048	3.09818	3.3061	0.00123139	0.0487437	-2.31938
SDF2	-0.251515	3.72585	-3.30574	0.00123285	0.0487684	-2.32048
INPP5B	0.172809	1.39361	3.30513	0.00123534	0.0488338	-2.32236
AC093616.4	0.104497	0.255838	3.30436	0.00123845	0.048896	-2.32471
OSTM1	0.317843	2.28488	3.3043	0.00123869	0.048896	-2.32489
RAI14	0.415409	2.30329	3.30412	0.00123942	0.048896	-2.32544
RP11-483P21.2	0.0499141	0.0864233	3.30166	0.00124948	0.0492597	-2.33297
CALU	0.391669	5.34097	3.30136	0.00125069	0.0492608	-2.33388
IGHV6-1	0.67417	1.1502	3.30089	0.0012526	0.0492608	-2.3353
FAM19A1	0.0945795	0.167919	3.30082	0.00125289	0.0492608	-2.33551
LIMS1	0.322143	3.13077	3.30079	0.00125301	0.0492608	-2.3356
RFX5	0.249532	3.36485	3.30062	0.00125373	0.0492608	-2.33614
EIF3D	-0.272535	6.15046	-3.29999	0.00125631	0.0493289	-2.33805
AC244250.2	1.29004	2.63139	3.29916	0.00125976	0.0493997	-2.3406
RP11-700H6.4	-0.108478	0.138169	-3.29915	0.0012598	0.0493997	-2.34064
CALHM2	0.404738	2.01984	3.29855	0.00126227	0.049463	-2.34246
RP5-1031D4.3	0.0669129	0.106161	3.29665	0.00127016	0.049739	-2.34827
MAP2K4	0.254867	2.36081	3.29643	0.00127108	0.0497417	-2.34894
HHIP	0.164082	0.354615	3.2944	0.00127954	0.0500391	-2.35512
RBBP8	0.358795	2.61996	3.29292	0.00128576	0.0502486	-2.35963
AF064858.11	-0.960775	1.76277	-3.29268	0.00128678	0.0502549	-2.36037
RP11-705C15.2	0.228778	0.793569	3.29051	0.00129592	0.0505645	-2.36697
RAB40B	-0.359985	2.52526	-3.29028	0.00129692	0.0505645	-2.36769
PDGFRB	0.609078	3.71822	3.29019	0.0012973	0.0505645	-2.36796
ADCY7	0.282369	1.08907	3.28904	0.00130218	0.0507206	-2.37145
CR1	0.161139	0.217717	3.28807	0.00130632	0.050848	-2.37441
FBN1	0.669204	2.52325	3.28752	0.00130866	0.0508509	-2.37608
MIR4672	-0.13323	0.100009	-3.28749	0.00130879	0.0508509	-2.37617
AC103563.5	0.471976	0.563611	3.28744	0.001309	0.0508509	-2.37632
MCC	0.270982	0.665958	3.28624	0.00131415	0.0510165	-2.37998
ZNF232	0.259926	1.89796	3.28604	0.00131502	0.0510165	-2.38059
AQP9	0.571346	1.11871	3.28497	0.00131963	0.051153	-2.38386
RELB	0.305916	3.33405	3.2848	0.00132036	0.051153	-2.38437
PRDM8	0.349636	0.683037	3.28455	0.00132145	0.051153	-2.38513
OVCH1-AS1	0.0315308	0.0376387	3.28441	0.00132204	0.051153	-2.38555
PPP2R2B	0.0544515	0.0787391	3.2842	0.00132294	0.0511541	-2.38619
HCG4P7	0.59768	2.18661	3.28311	0.00132768	0.0513033	-2.38951
CEP57L1P1	0.023891	0.0275663	3.28248	0.00133038	0.0513737	-2.39141
SECTM1	0.636372	2.83989	3.28041	0.0013394	0.0516879	-2.3977
CEP120	0.285363	1.94482	3.27968	0.00134264	0.0517586	-2.39994
DTHD1	0.0753443	0.0681033	3.27959	0.00134301	0.0517586	-2.4002
CSF2RA	0.397331	1.18667	3.27907	0.00134531	0.0518024	-2.40179
ENTPD7	0.331087	2.24886	3.27893	0.00134592	0.0518024	-2.40222
CFI	0.603362	2.26952	3.27832	0.00134857	0.0518421	-2.40405
LA16c-390H2.4	0.0847501	0.101012	3.27829	0.00134873	0.0518421	-2.40416
COL5A3	0.434256	1.90927	3.27798	0.0013501	0.0518608	-2.40511
HSF5	0.0181606	0.0194098	3.27686	0.00135501	0.0520151	-2.40848
SAMD3	0.168748	0.264947	3.27583	0.00135957	0.0521487	-2.41161
CD1D	0.288328	1.00735	3.27565	0.00136037	0.0521487	-2.41216
AC092377.1	-0.391417	0.612292	-3.27542	0.00136142	0.0521487	-2.41287
FAM198B	0.603017	2.33303	3.27527	0.00136206	0.0521487	-2.41331
FLT1	0.382611	1.72067	3.27475	0.00136439	0.0521824	-2.41491
BGLAP	-0.17941	0.449646	-3.27458	0.00136515	0.0521824	-2.41543
TMEM30A	0.359454	4.68273	3.27447	0.00136562	0.0521824	-2.41575
KIAA1462	0.495139	1.46192	3.27209	0.00137628	0.0525551	-2.42298
TP73-AS1	0.227161	0.595712	3.27168	0.00137809	0.05259	-2.42421
SYT7	-0.642712	3.48879	-3.27048	0.00138352	0.052746	-2.42786
EMR3	0.180927	0.255323	3.27032	0.00138422	0.052746	-2.42833
ANKRD33B	0.103622	0.207503	3.27017	0.00138489	0.052746	-2.42879
GIMAP5	0.127907	0.189689	3.26828	0.00139347	0.053038	-2.43453
SAMSN1-AS1	0.0205321	0.017563	3.26723	0.00139822	0.0531845	-2.4377
PPP1R2P1	0.103398	0.104326	3.26623	0.00140277	0.0533225	-2.44072
UBA6	0.311056	2.3411	3.2659	0.00140428	0.0533453	-2.44172
CYR61	0.736665	4.58768	3.26383	0.00141377	0.0536701	-2.44799
IGKV2D-28	0.227893	0.186394	3.26346	0.00141547	0.0536701	-2.44911
RP11-848P1.3	0.285034	0.907074	3.26338	0.00141586	0.0536701	-2.44936
BCAT1	0.41419	0.901111	3.26324	0.00141651	0.0536701	-2.44979
TMX4	0.391988	3.08736	3.26275	0.00141876	0.053687	-2.45126
ZNF826P	0.0750989	0.126986	3.26274	0.00141879	0.053687	-2.45129
ADPRH	0.291542	1.35607	3.26251	0.00141983	0.0536916	-2.45197
CSRNP2	0.209559	2.61238	3.26225	0.00142106	0.0537031	-2.45277
RNASE6	0.428193	3.13192	3.2618	0.00142313	0.0537247	-2.45412
RP11-399B17.1	0.109797	0.140937	3.26149	0.00142457	0.0537247	-2.45507
HELB	0.169435	0.688399	3.26144	0.00142481	0.0537247	-2.45523
ZNF189	0.304191	2.65222	3.26133	0.00142531	0.0537247	-2.45555
TRMT61A	-0.453227	3.71387	-3.26108	0.00142648	0.0537343	-2.45632
IGHV1-58	0.941119	1.66468	3.26019	0.00143062	0.0538553	-2.45901
VIL1	-0.455665	5.59282	-3.25948	0.00143391	0.0539443	-2.46114
USP15	0.211562	1.66217	3.25884	0.00143687	0.054021	-2.46307
CHRD	0.238555	0.675008	3.25864	0.00143782	0.0540218	-2.46368
LPAR6	0.444472	1.82955	3.25794	0.00144111	0.0541046	-2.46581
AC005932.1	0.0524604	0.0785462	3.25777	0.00144187	0.0541046	-2.4663
LAYN	0.389017	1.31651	3.25627	0.00144892	0.0543341	-2.47083
ARL6IP5	0.308596	5.51399	3.25582	0.00145107	0.0543798	-2.47221
AKT3	0.396091	1.12194	3.2546	0.00145682	0.0545493	-2.47589
ISOC1	0.282809	3.95699	3.25432	0.00145813	0.0545493	-2.47672
AC096579.13	0.125083	0.145833	3.25426	0.0014584	0.0545493	-2.4769
FOXP4	-0.323037	4.74333	-3.2538	0.00146061	0.0545633	-2.47831
NOS2	1.00068	3.10867	3.25379	0.00146064	0.0545633	-2.47833
IGLV3-12	0.477737	0.645695	3.25297	0.00146453	0.0546539	-2.4808
RP11-432J24.3	-0.118726	0.16824	-3.25289	0.00146494	0.0546539	-2.48106
ATP8B4	0.1606	0.272102	3.25175	0.00147035	0.0547856	-2.48449
HOXC9	0.242494	0.302241	3.25156	0.00147127	0.0547856	-2.48507
RP11-126O1.5	0.111195	0.284037	3.25155	0.00147128	0.0547856	-2.48508
KEL	0.0793582	0.119354	3.25022	0.00147766	0.0549878	-2.4891
LINC01451	-0.229714	0.296235	-3.24956	0.00148081	0.0550702	-2.49108
RP11-71G12.1	0.041617	0.0360698	3.24885	0.00148423	0.0551621	-2.49322
RXFP4	-0.514575	1.54433	-3.24773	0.00148963	0.0552999	-2.4966
RP11-81H14.2	0.166811	0.28173	3.24769	0.00148983	0.0552999	-2.49672
ITFG3	-0.336704	4.24188	-3.247	0.00149318	0.055389	-2.49881
ADAM8	0.529604	2.071	3.24603	0.00149787	0.0555276	-2.50173
POU2AF1	0.486511	1.02975	3.24568	0.00149957	0.0555556	-2.50279
HLA-J	0.58211	1.84957	3.24511	0.00150235	0.0556232	-2.50451
AP001187.1	0.243358	0.315094	3.24442	0.00150568	0.0556895	-2.50656
SH2D3C	0.328814	1.48115	3.24435	0.00150605	0.0556895	-2.50679
RP11-120K24.3	-0.291188	0.914576	-3.24358	0.00150982	0.0557638	-2.50911
PCGF5	0.280553	3.1732	3.24355	0.00150997	0.0557638	-2.50921
EGR3	0.484955	1.21767	3.24299	0.00151268	0.0558285	-2.51087
CTC-250I14.3	0.110016	0.173301	3.24225	0.00151633	0.0559279	-2.51311
PLK3	0.294489	2.56039	3.24196	0.00151773	0.0559444	-2.51397
RP11-383H13.1	0.217489	0.458524	3.2411	0.00152195	0.0560643	-2.51655
XXbac-BPG170G13.31	0.186921	0.236428	3.23853	0.00153469	0.056498	-2.5243
PTPLAD2	0.24015	0.670593	3.23611	0.00154672	0.056905	-2.53156
TNFSF11	0.385071	1.14635	3.2351	0.0015518	0.0570559	-2.5346
CYP2T3P	-0.25736	0.595941	-3.23369	0.00155886	0.0572729	-2.53882
GJA1	0.569686	3.09142	3.23353	0.00155966	0.0572729	-2.5393
SPHK1	0.492574	1.89675	3.23308	0.00156195	0.0573211	-2.54067
AGAP2	0.342887	0.828473	3.23286	0.00156305	0.0573253	-2.54132
CTSV	-0.506491	1.96467	-3.23192	0.00156782	0.0574642	-2.54415
IGFBP7	0.58904	7.08224	3.23071	0.00157395	0.0576369	-2.54777
PCDHGA9	0.130188	0.25659	3.2306	0.00157451	0.0576369	-2.5481
GREM1	0.810545	2.72811	3.23003	0.00157742	0.0577073	-2.54982
ACAD10	-0.182154	2.22613	-3.22894	0.00158297	0.0578741	-2.55308
IGLV4-3	0.301938	0.350403	3.22707	0.00159256	0.0581882	-2.55869
TMEM217	0.0843132	0.236914	3.2267	0.00159445	0.0581951	-2.55979
SLC9A6	0.215173	2.32015	3.22656	0.00159517	0.0581951	-2.56021
STAT5A	0.327195	2.93199	3.22621	0.00159699	0.0581951	-2.56128
RAB23	0.360398	1.74564	3.22615	0.00159731	0.0581951	-2.56146
IGKV1D-43	0.636473	0.792634	3.22606	0.00159773	0.0581951	-2.56171
POLK	0.243463	1.27148	3.22513	0.00160255	0.0583343	-2.56451
BAI2	0.208657	0.50516	3.22387	0.00160907	0.0585104	-2.56828
GCSAML-AS1	0.0417895	0.0457359	3.22381	0.00160939	0.0585104	-2.56846
LINC00910	-0.1355	0.507408	-3.22354	0.00161081	0.0585254	-2.56928
IGHV3-42	0.38665	0.417022	3.22296	0.00161382	0.0585983	-2.57101
MEX3C	0.244941	2.3669	3.22146	0.0016216	0.0588441	-2.57548
IGKV1D-17	0.58658	0.717641	3.22005	0.00162902	0.0590753	-2.57972
CYP4F2	-0.642222	1.50924	-3.21986	0.00162999	0.0590753	-2.58027
KPNA1	0.206211	2.59384	3.21794	0.0016401	0.0594048	-2.58601
MAP3K12	0.231801	0.824024	3.21744	0.00164277	0.0594646	-2.58752
RNGTT	0.260345	2.2372	3.21673	0.00164651	0.0595629	-2.58963
MITF	0.361598	0.908183	3.2165	0.00164773	0.0595701	-2.59032
RP11-98D18.1	-0.212478	0.237876	-3.21426	0.00165963	0.0599635	-2.59701
LINC01260	0.266173	0.303753	3.21402	0.00166091	0.0599725	-2.59772
UBALD2	-0.322773	5.44596	-3.21195	0.00167206	0.0603153	-2.60393
CEACAM21	0.222576	0.63248	3.21162	0.00167378	0.0603153	-2.60489
TIMP2	0.668806	4.97057	3.21161	0.00167386	0.0603153	-2.60493
CHSY3	0.215702	0.591515	3.21147	0.00167461	0.0603153	-2.60535
RPL32P1	0.21806	0.233091	3.21129	0.00167557	0.0603153	-2.60588
ITPRIP	0.3453	2.22043	3.21095	0.00167743	0.0603451	-2.60691
CRK	0.221574	4.19594	3.21053	0.00167971	0.0603898	-2.60817
CLEC1A	0.206391	0.494611	3.20985	0.00168335	0.0604837	-2.61018
ATP10A	0.281687	0.788767	3.20945	0.00168554	0.0605251	-2.61139
AKIRIN2	0.238742	4.61482	3.20921	0.00168684	0.0605344	-2.6121
RP11-479J7.2	0.0695431	0.0861471	3.20586	0.00170507	0.0611509	-2.62208
MORC4	0.395668	2.71758	3.2055	0.00170703	0.0611837	-2.62315
HPSE	0.356751	1.59328	3.2052	0.00170871	0.0612064	-2.62406
ATL3	0.337585	3.30345	3.20475	0.00171115	0.0612562	-2.62538
VAV1	0.366028	1.45126	3.20441	0.00171304	0.0612865	-2.62641
BTG1	0.326008	4.44076	3.20294	0.0017211	0.0615371	-2.63077
RP11-1018N14.5	0.0281995	0.0385558	3.20197	0.00172648	0.0616914	-2.63366
DTWD2	0.245791	1.3454	3.20156	0.00172876	0.0617351	-2.63488
MYO1A	-0.603267	3.93242	-3.20085	0.0017327	0.061838	-2.637
CITF22-1A6.3	-0.0960715	0.330565	-3.2006	0.00173411	0.0618506	-2.63775
TRGV2	0.0947319	0.129663	3.20037	0.00173538	0.0618582	-2.63843
CTD-2334D19.1	0.122034	0.197808	3.19949	0.00174027	0.0619944	-2.64104
HLA-DPB2	0.271872	0.391739	3.19924	0.0017417	0.0620077	-2.6418
C1orf216	0.238798	2.07763	3.19882	0.00174402	0.0620523	-2.64304
RP6-159A1.4	0.290187	0.503165	3.19859	0.00174532	0.0620609	-2.64373
CLEC5A	0.392726	0.714371	3.19674	0.00175567	0.0623328	-2.64922
CCL7	0.24651	0.351281	3.19672	0.0017558	0.0623328	-2.64928
RAB42	0.275897	0.882497	3.19666	0.00175617	0.0623328	-2.64948
BFSP2	0.0697056	0.0934497	3.19599	0.0017599	0.0624272	-2.65145
LGALS1	0.557508	6.95369	3.19545	0.00176296	0.0624977	-2.65306
TBCCD1	0.200054	2.29642	3.19504	0.00176526	0.062518	-2.65427
PPFIBP2	-0.241665	2.45397	-3.19497	0.00176567	0.062518	-2.65449
IGKV1-13	0.427595	0.515535	3.19436	0.00176911	0.0626019	-2.65629
TRBJ2-2	0.380858	0.505168	3.19414	0.0017704	0.0626096	-2.65697
IGKV1D-42	0.551501	0.758154	3.19284	0.00177777	0.0628154	-2.66082
UTS2B	0.0323014	0.0387341	3.19273	0.00177837	0.0628154	-2.66114
AC069363.1	0.0668763	0.0860869	3.19232	0.00178072	0.0628601	-2.66236
COL23A1	0.153462	0.365226	3.1921	0.00178198	0.0628666	-2.66301
MBD2	0.254147	3.54617	3.19158	0.00178496	0.0629277	-2.66457
MRPS18B	-0.29363	5.56022	-3.19139	0.00178602	0.0629277	-2.66512
PPP1R1B	-0.567599	6.2717	-3.19123	0.00178694	0.0629277	-2.6656
TRIM21	0.272498	4.07939	3.19073	0.00178979	0.06299	-2.66707
APOBEC3F	0.228888	1.1022	3.1899	0.00179459	0.0631209	-2.66956
CHRM3-AS2	0.141243	0.181102	3.1896	0.00179627	0.063142	-2.67042
PLA2G4F	-0.436789	1.89941	-3.18804	0.00180526	0.0633869	-2.67506
VTI1A	0.196175	1.95071	3.18802	0.00180541	0.0633869	-2.67513
IL1RL1	0.145035	0.24924	3.1877	0.00180727	0.0634141	-2.67609
IL24	0.448468	1.1505	3.18711	0.00181066	0.0634951	-2.67783
TRBV30	0.314606	0.458891	3.18683	0.00181229	0.0635141	-2.67866
ZCCHC2	0.220932	1.37562	3.18596	0.00181733	0.0636525	-2.68124
SBNO2	0.354582	4.01711	3.18523	0.00182157	0.0637627	-2.6834
SNX24	0.313554	1.30402	3.18348	0.00183178	0.0640708	-2.68858
GADD45B	0.410688	3.48391	3.18335	0.00183257	0.0640708	-2.68898
GAPT	0.189074	0.325626	3.183	0.00183457	0.0641025	-2.68999
GPR137B	0.373003	2.90992	3.1827	0.00183637	0.0641044	-2.6909
HSPA13	0.349346	2.87214	3.18262	0.00183682	0.0641044	-2.69113
TREM1	0.44359	0.88215	3.18227	0.00183889	0.0641336	-2.69217
TNNC1	-0.681313	1.57766	-3.18205	0.00184016	0.0641336	-2.69281
APOC1	0.763461	3.59236	3.18183	0.00184145	0.0641336	-2.69346
TWSG1	0.433954	3.01267	3.18173	0.00184206	0.0641336	-2.69376
PSMD5	0.265941	3.37835	3.18131	0.00184454	0.0641819	-2.69502
MXRA5	0.757247	3.05211	3.1809	0.00184694	0.064227	-2.69622
ARHGAP20	0.11252	0.177309	3.18069	0.00184816	0.0642314	-2.69683
PABPC1	-0.339133	8.75696	-3.18013	0.00185152	0.0643098	-2.69852
IGHV3-36	0.161429	0.139608	3.17934	0.00185618	0.0644332	-2.70085
RGS19	0.427709	2.5073	3.17838	0.0018619	0.0645891	-2.7037
YPEL4	0.0925289	0.155689	3.1782	0.00186292	0.0645891	-2.70421
QPRT	-0.92848	4.06416	-3.17784	0.00186506	0.0645891	-2.70527
GAS7	0.419247	1.46096	3.17784	0.00186509	0.0645891	-2.70529
HLA-DRB9	0.252772	0.390461	3.1774	0.00186769	0.0646333	-2.70658
IGLV5-48	0.281017	0.35233	3.17725	0.00186858	0.0646333	-2.70702
ADAM12	0.612499	1.41163	3.17604	0.00187581	0.0648447	-2.7106
ARSI	0.279801	0.746653	3.17525	0.00188053	0.0649694	-2.71293
MYOF	0.470487	3.95943	3.17398	0.0018882	0.0651958	-2.7167
TCF4	0.366901	1.08486	3.17379	0.00188931	0.0651958	-2.71725
EVC2	0.161453	0.347748	3.17334	0.00189206	0.065252	-2.71859
MT-CO2	-0.460941	13.1504	-3.17128	0.00190449	0.065642	-2.72466
IGHV3-38	0.441232	0.652692	3.17006	0.00191191	0.0658588	-2.72827
RP11-315O6.1	-0.311074	0.718402	-3.16983	0.00191331	0.0658683	-2.72895
RAP1B	0.225137	1.90258	3.16954	0.00191512	0.0658915	-2.72982
SYNE3	0.161535	0.416885	3.16796	0.00192472	0.0661831	-2.73446
CNKSR1	-0.289831	3.32882	-3.1666	0.00193308	0.0664312	-2.73847
CPNE5	0.31739	1.22787	3.16601	0.00193673	0.0665175	-2.74022
VNN2	0.446617	0.769263	3.16572	0.00193852	0.0665399	-2.74107
ITGA1	0.387891	2.17887	3.16536	0.00194074	0.0665771	-2.74214
HMGB1P17	0.0291934	0.0234777	3.16514	0.00194209	0.066584	-2.74278
ARL6	0.187185	1.06367	3.16383	0.00195024	0.06679	-2.74666
IGHV3-7	0.701509	0.940001	3.16369	0.00195107	0.06679	-2.74705
PPP3CC	0.278175	2.02747	3.16362	0.00195153	0.06679	-2.74727
CYP1B1	0.510381	0.751812	3.16327	0.0019537	0.0668253	-2.7483
MAT2B	0.267647	4.0703	3.16112	0.00196709	0.0672415	-2.75463
SSR3	0.275779	5.19748	3.16081	0.00196904	0.0672415	-2.75554
PHF11	0.327618	2.69567	3.16076	0.00196933	0.0672415	-2.75568
CORO1A	0.459636	3.35375	3.15996	0.00197435	0.0673552	-2.75804
DNAH5	0.0944644	0.150381	3.15986	0.00197496	0.0673552	-2.75833
ETF1	0.236556	4.81938	3.1594	0.0019779	0.0674159	-2.7597
IGHV7-27	0.222306	0.267323	3.15868	0.0019824	0.06753	-2.76181
AF127577.12	-0.0579451	0.0671734	-3.1584	0.00198417	0.0675507	-2.76263
PDGFRA	0.46904	1.96005	3.15796	0.00198696	0.0676065	-2.76394
ING5	-0.216156	2.12236	-3.1577	0.00198856	0.0676216	-2.76469
F3	0.580265	3.86272	3.15713	0.00199219	0.0676912	-2.76637
VWA5A	0.488068	2.59752	3.15701	0.00199293	0.0676912	-2.76672
HNRNPCP6	0.0642378	0.0863033	3.15672	0.00199477	0.0677143	-2.76757
NTNG2	0.124833	0.315087	3.15593	0.00199978	0.0678068	-2.7699
GIT1	-0.334055	4.38863	-3.15593	0.00199982	0.0678068	-2.76991
IGHV1OR15-1	0.0703409	0.0579585	3.15516	0.00200472	0.0679335	-2.77218
RHOB	0.450966	6.3326	3.15464	0.00200798	0.0680047	-2.77368
TSPAN4	0.367121	2.0375	3.15421	0.00201074	0.0680588	-2.77496
BCL6B	0.354384	1.33545	3.15326	0.00201682	0.0681943	-2.77775
PTGIR	0.216472	0.636531	3.1532	0.00201719	0.0681943	-2.77792
ZNF385C	-0.16778	0.429597	-3.15304	0.00201825	0.0681943	-2.77841
VASN	0.415981	2.32503	3.15261	0.00202096	0.0682463	-2.77965
RPL4P1	0.0534981	0.107012	3.15195	0.00202523	0.0683509	-2.7816
HTR1B	0.107361	0.194703	3.15066	0.00203354	0.06854	-2.78539
GNG11	0.441703	2.13509	3.15064	0.00203367	0.06854	-2.78546
XXbac-BPG181M17.5	0.162211	0.16534	3.15053	0.00203435	0.06854	-2.78577
CYP2S1	-0.455012	6.04735	-3.14878	0.00204565	0.06888	-2.79089
THRA	-0.357734	3.71953	-3.14861	0.0020468	0.06888	-2.79142
FAM46C	0.519207	2.20374	3.14831	0.00204872	0.0689034	-2.79228
RBBP9	0.341005	2.83627	3.14791	0.00205135	0.0689034	-2.79347
C2	0.520275	3.29398	3.14787	0.00205162	0.0689034	-2.79359
FAM101B	0.372404	2.2002	3.14777	0.00205222	0.0689034	-2.79386
SUCNR1	0.230215	0.435776	3.14726	0.00205557	0.0689761	-2.79537
CTD-2288O8.1	0.129898	0.203927	3.14482	0.00207152	0.0694713	-2.80253
RPL3	-0.28423	8.98011	-3.14459	0.00207299	0.069481	-2.80319
C22orf29	-0.270338	2.48255	-3.1444	0.00207425	0.0694831	-2.80375
IGKV1OR10-1	0.179216	0.181373	3.14374	0.00207859	0.0695737	-2.80568
OSTF1	0.224102	5.13434	3.14363	0.00207933	0.0695737	-2.80601
CTB-147N14.6	-0.205807	0.644553	-3.14304	0.00208319	0.0696629	-2.80773
ERRFI1	0.472784	4.03623	3.14222	0.00208863	0.069773	-2.81014
IGKV2D-40	0.809748	1.25104	3.14218	0.00208888	0.069773	-2.81025
BGN	0.755002	6.44875	3.13952	0.00210657	0.0703238	-2.81806
RRM2	0.378193	4.51384	3.13767	0.0021189	0.0706949	-2.82346
TMEM63C	-0.412683	0.953536	-3.13732	0.00212128	0.0707107	-2.8245
COL4A2	0.533261	5.47437	3.13724	0.00212179	0.0707107	-2.82472
TWIST1	0.409786	1.20881	3.13698	0.00212356	0.0707292	-2.82549
ELK3	0.413178	2.98622	3.13675	0.0021251	0.0707401	-2.82616
ACTR3	0.246027	4.51134	3.13641	0.00212735	0.0707748	-2.82714
OPTN	0.329503	4.17264	3.13565	0.00213248	0.070905	-2.82937
LRRK2	0.21512	0.303101	3.13513	0.00213603	0.0709826	-2.83091
HLA-DPA3	0.2079	0.280061	3.13471	0.00213881	0.0710345	-2.83211
IGLC7	0.922418	1.82064	3.1344	0.00214091	0.0710638	-2.83302
RP5-887A10.1	0.147199	0.197872	3.13307	0.00214993	0.0713229	-2.83691
DZIP1L	0.185038	0.422842	3.13285	0.00215145	0.071329	-2.83756
AC244157.1	0.558338	0.688098	3.13269	0.00215256	0.071329	-2.83804
P2RX1	0.234741	0.593779	3.1324	0.00215451	0.0713529	-2.83888
AEBP1	0.824181	5.13599	3.12953	0.00217411	0.0719614	-2.84726
KB-1410C5.3	-0.0158765	0.0102446	-3.12833	0.00218235	0.0721932	-2.85076
PPP1R12A	0.315824	2.39817	3.12799	0.00218468	0.0722292	-2.85174
LRRC2-AS1	-0.0382849	0.0652923	-3.12709	0.00219093	0.0723948	-2.85438
ALOX15B	0.326964	0.583759	3.1269	0.00219222	0.0723964	-2.85493
SIGLEC17P	0.112819	0.207424	3.12652	0.00219488	0.0724436	-2.85605
GUCY1B3	0.443474	1.75581	3.12523	0.00220384	0.0726484	-2.85982
LGMN	0.329767	5.04925	3.125	0.00220544	0.0726484	-2.86049
ADAMTS5	0.259786	0.685753	3.12493	0.00220589	0.0726484	-2.86068
HDAC11	-0.290124	2.79	-3.12491	0.00220607	0.0726484	-2.86075
SDK1	0.25687	0.565671	3.12425	0.00221066	0.0726853	-2.86268
PDE4B	0.436117	1.21707	3.12423	0.00221074	0.0726853	-2.86271
KDELC1	0.304189	1.84164	3.12421	0.00221092	0.0726853	-2.86279
UBE2D1	0.291071	3.00226	3.12339	0.00221663	0.072832	-2.86517
ZNF671	0.180279	0.532017	3.1231	0.00221863	0.0728568	-2.86601
ANO1	0.601539	2.65462	3.12135	0.00223095	0.07322	-2.87113
HIF1A	0.481991	4.22082	3.12084	0.0022345	0.0732954	-2.8726
MINPP1	0.258346	3.18197	3.12039	0.0022377	0.0733592	-2.87392
PIK3C3	0.20054	1.30419	3.11996	0.00224069	0.0733764	-2.87516
PPP1R13B	-0.239676	2.3789	-3.11996	0.00224074	0.0733764	-2.87518
HAUS1	0.312229	3.16779	3.11758	0.00225758	0.0738864	-2.8821
C21orf91	0.246246	1.32226	3.11727	0.00225974	0.0739158	-2.88298
STEAP1	0.481591	3.45124	3.11692	0.00226225	0.0739564	-2.88401
SLC6A4	-0.334211	0.507491	-3.11579	0.00227034	0.0741791	-2.88731
AP000695.6	0.176965	0.382832	3.11447	0.00227974	0.0744447	-2.89113
HSD11B1	0.479745	1.18404	3.11412	0.00228227	0.0744857	-2.89215
TRBV14	0.154364	0.215026	3.11309	0.00228972	0.0746871	-2.89517
MOV10	0.254293	3.43155	3.1114	0.00230185	0.0750112	-2.90005
GJB1	-0.589939	5.17856	-3.11135	0.00230223	0.0750112	-2.9002
KLRK1	0.0779187	0.107719	3.11009	0.00231137	0.0752048	-2.90387
FERMT2	0.492288	1.69925	3.11003	0.00231182	0.0752048	-2.90404
OAZ2	0.197678	2.86652	3.10985	0.00231313	0.0752048	-2.90457
IGHV3-19	0.523266	0.893461	3.10972	0.00231408	0.0752048	-2.90495
RXFP1	0.0557567	0.0781216	3.10965	0.00231461	0.0752048	-2.90516
KIAA1755	0.267997	0.943477	3.10888	0.00232017	0.0753435	-2.90738
SPATA20P1	0.239783	0.277525	3.10859	0.00232229	0.0753463	-2.90822
SGCB	0.367041	2.99531	3.10852	0.00232283	0.0753463	-2.90844
XPO7	0.288656	3.41898	3.10786	0.00232763	0.07546	-2.91034
SPINT1	-0.32695	6.14462	-3.10712	0.00233303	0.075593	-2.91249
MT1CP	-0.0778512	0.0558802	-3.10628	0.00233924	0.0757231	-2.91494
USP48	0.231144	2.62873	3.10612	0.00234037	0.0757231	-2.91539
FCRL3	0.160499	0.231132	3.10604	0.00234094	0.0757231	-2.91561
RAB33B	0.22283	1.51763	3.10537	0.00234592	0.0758425	-2.91758
CTD-2260A17.1	0.28776	0.823452	3.10441	0.00235298	0.0760286	-2.92036
RORA	0.236709	0.510764	3.1018	0.00237229	0.0766099	-2.9279
RGS2	0.649544	3.08853	3.10114	0.00237721	0.0767265	-2.92982
NXN	0.464959	1.7681	3.10077	0.00237996	0.0767729	-2.93089
CYP4F22	0.0674754	0.0844267	3.10014	0.00238469	0.0768829	-2.93272
RP11-334C17.6	-0.331487	0.998278	-3.09959	0.0023888	0.0769342	-2.93431
MIR4435-1HG	0.219875	1.5207	3.09958	0.00238892	0.0769342	-2.93436
TMEM108	0.0524422	0.0928959	3.09881	0.00239467	0.077077	-2.93658
IL13RA1	0.356627	5.08576	3.09754	0.00240418	0.0773326	-2.94024
POLD3	0.254627	2.61131	3.09736	0.00240559	0.0773326	-2.94078
FYTTD1	0.268679	2.95281	3.09685	0.00240938	0.0773326	-2.94224
COL6A2	0.648696	5.97527	3.09673	0.00241032	0.0773326	-2.9426
CD1A	0.165783	0.383336	3.09667	0.00241078	0.0773326	-2.94277
ZNF25	0.268778	1.21577	3.09665	0.00241091	0.0773326	-2.94282
IL6ST	0.432044	2.82821	3.09652	0.00241188	0.0773326	-2.9432
CHST1	0.283142	0.85186	3.09623	0.00241407	0.0773602	-2.94403
CPVL	0.596955	2.5138	3.09573	0.00241787	0.0774394	-2.94548
IGLV2-33	0.30868	0.391446	3.09442	0.00242781	0.0777152	-2.94927
TRBV11-3	0.104754	0.0943866	3.0941	0.00243024	0.07772	-2.9502
ASPRV1	0.154424	0.517979	3.09405	0.00243062	0.07772	-2.95034
PPP2R2A	0.333395	3.00804	3.09335	0.00243596	0.077848	-2.95237
DPH3	0.228319	2.99759	3.09252	0.00244227	0.078007	-2.95476
HAPLN1	0.170532	0.393081	3.09223	0.00244448	0.0780351	-2.9556
ELMO1	0.284303	1.04769	3.09185	0.00244743	0.0780863	-2.95671
MMP3	0.988972	3.57034	3.09131	0.0024516	0.0781768	-2.95828
KCNQ3	0.111452	0.175349	3.09031	0.00245926	0.078378	-2.96116
SETX	0.283967	2.78443	3.08982	0.002463	0.0784494	-2.96256
TRAV10	0.137833	0.160091	3.08955	0.0024651	0.0784494	-2.96335
BANK1	0.213716	0.495009	3.08948	0.00246567	0.0784494	-2.96356
RP11-431J24.2	-0.742231	1.01044	-3.08932	0.00246687	0.0784494	-2.96401
RPL31	-0.285551	7.1351	-3.08911	0.0024685	0.0784584	-2.96462
CYP2W1	-1.17985	2.98718	-3.08864	0.00247212	0.0785309	-2.96598
DEFA4	0.0260504	0.019422	3.08845	0.00247361	0.0785355	-2.96653
CPNE8	0.308697	0.967301	3.08824	0.00247525	0.0785448	-2.96714
EIF4A2P1	0.0638879	0.0862543	3.08751	0.00248086	0.0786802	-2.96924
JSRP1	0.549354	1.49194	3.08688	0.0024858	0.0787938	-2.97107
TMEM255A	0.155033	0.31809	3.08663	0.00248771	0.0788085	-2.97178
CCSAP	0.232609	1.54268	3.08641	0.00248942	0.0788085	-2.97241
CLNK	0.0582664	0.0879682	3.0863	0.00249031	0.0788085	-2.97274
PLXDC2	0.559752	1.84858	3.08282	0.00251747	0.079625	-2.98276
GLRB	0.17834	0.380774	3.08175	0.0025259	0.0798483	-2.98584
GLT8D2	0.430955	1.61621	3.08103	0.00253164	0.0799863	-2.98794
RP11-162J8.3	0.170985	0.199718	3.07977	0.00254154	0.0802557	-2.99154
AC025335.1	0.238143	1.37421	3.07904	0.00254736	0.0803834	-2.99365
HDAC5	-0.289472	2.96743	-3.07879	0.00254939	0.0803834	-2.99439
ITM2B	0.356972	5.02987	3.07875	0.00254971	0.0803834	-2.9945
RGS3	0.168872	2.14496	3.07809	0.00255489	0.0805033	-2.99638
TNFSF13	0.398823	2.79822	3.07772	0.00255785	0.0805529	-2.99744
PLCL2	0.365011	1.0666	3.07714	0.00256253	0.0806568	-2.99913
ZNF804A	0.0674189	0.0841761	3.0763	0.0025692	0.0808233	-3.00153
SPIN1	0.279007	3.96592	3.0758	0.00257322	0.080906	-3.00297
C20orf194	0.264853	0.683323	3.07513	0.00257861	0.0810319	-3.0049
ADAMTS1	0.463824	1.89192	3.07474	0.00258179	0.0810536	-3.00604
SEMA6B	0.357039	1.60701	3.0747	0.00258208	0.0810536	-3.00614
RNF115	0.182859	2.12511	3.07392	0.00258839	0.0812037	-3.0084
RP11-275I4.2	0.0487529	0.0545508	3.07374	0.00258979	0.0812037	-3.0089
COL18A1	0.520491	3.8612	3.07359	0.00259103	0.0812037	-3.00934
HHEX	0.324456	1.19603	3.07281	0.00259733	0.0813575	-3.01158
PLEKHB2	0.248423	4.637	3.07125	0.00261	0.0817104	-3.01607
BTBD19	0.301529	0.957412	3.07105	0.00261162	0.0817175	-3.01664
VSTM1	0.118456	0.167093	3.07025	0.00261813	0.0818415	-3.01894
TSPYL5	0.304542	0.835887	3.07022	0.00261839	0.0818415	-3.01903
VAMP3	0.261631	5.31805	3.06987	0.0026212	0.0818652	-3.02002
SYNGR3	0.410882	0.854741	3.06978	0.00262195	0.0818652	-3.02028
AC079767.4	0.23614	0.439924	3.06905	0.00262792	0.0820078	-3.02238
RP11-109N23.6	-0.297735	0.961999	-3.06776	0.00263852	0.0822944	-3.02609
GLIPR1	0.545097	1.72179	3.06732	0.00264211	0.0823624	-3.02735
PXDN	0.511706	2.66172	3.06675	0.00264676	0.0824633	-3.02897
DNAJB14	0.26913	1.70102	3.06627	0.00265072	0.0825081	-3.03035
SPATS2L	0.240216	3.63013	3.06624	0.00265102	0.0825081	-3.03045
NLRP7	0.0769063	0.0844248	3.06484	0.00266253	0.0827848	-3.03445
CDKN2B	0.498151	2.15158	3.06482	0.00266275	0.0827848	-3.03453
RP11-1070N10.3	0.128809	0.189283	3.06425	0.00266749	0.082888	-3.03616
TSHR	0.0571111	0.0554119	3.06381	0.00267113	0.0829571	-3.03742
FAM114A2	0.207468	1.58377	3.06356	0.0026732	0.0829771	-3.03814
IGLJ2	1.16643	1.78859	3.06331	0.00267529	0.0829979	-3.03886
SS18	0.337734	3.13557	3.06268	0.00268054	0.0831168	-3.04067
AL645728.1	-0.0810964	0.0469119	-3.06243	0.00268261	0.0831366	-3.04138
KIF12	-0.606969	3.33508	-3.06091	0.00269527	0.0834237	-3.04572
RP11-493L12.4	0.130285	0.222481	3.06088	0.00269552	0.0834237	-3.04581
CBFB	0.310737	4.0775	3.06081	0.00269616	0.0834237	-3.04602
ATP6V0D2	0.208932	0.485125	3.0602	0.00270126	0.0835373	-3.04777
PTPN7	0.478491	1.36167	3.05953	0.00270689	0.083667	-3.04969
SYN3	-0.384117	0.515132	-3.05933	0.00270856	0.0836673	-3.05026
IGKV1-12	0.596833	0.962889	3.05919	0.00270976	0.0836673	-3.05066
RP4-816N1.6	-0.136784	0.464721	-3.05859	0.00271474	0.0837768	-3.05236
CDK15	0.0399468	0.0567066	3.05423	0.00275172	0.0848731	-3.06483
C1orf54	0.317074	2.12243	3.05321	0.00276051	0.0850829	-3.06777
DCC	0.0227719	0.0360722	3.0531	0.00276144	0.0850829	-3.06808
MYO15B	-0.490709	3.45825	-3.05292	0.00276299	0.0850858	-3.0686
COL8A1	0.651159	2.15284	3.05175	0.002773	0.085349	-3.07193
COL11A1	0.743506	2.04541	3.05086	0.00278062	0.0855385	-3.07446
CYP4F26P	-0.10393	0.0853897	-3.05015	0.00278676	0.0856426	-3.07649
CTD-2583A14.11	-0.364177	2.47099	-3.05013	0.00278694	0.0856426	-3.07655
CELF3	-0.317181	0.381457	-3.04986	0.00278926	0.085669	-3.07732
SERTAD2	0.28508	2.42589	3.04954	0.00279205	0.0857096	-3.07824
TRBV7-4	0.12673	0.115546	3.04935	0.00279366	0.0857138	-3.07877
ALPK1	0.203156	1.34246	3.04812	0.00280434	0.0859965	-3.08229
IGKV1D-12	0.518931	0.740872	3.04701	0.00281405	0.0862488	-3.08548
CTD-2356P16.6	-0.0240804	0.00865391	-3.04665	0.00281719	0.0862626	-3.0865
ARRDC5	0.100991	0.119208	3.04662	0.00281746	0.0862626	-3.08659
AC106876.2	-0.528918	2.73386	-3.04586	0.0028241	0.0864207	-3.08876
FPR2	0.332598	0.442405	3.04559	0.00282645	0.0864473	-3.08953
RP5-1157M23.2	-0.123306	0.36671	-3.04447	0.00283628	0.0867025	-3.09273
DCLRE1B	0.201566	2.17749	3.04415	0.00283907	0.0867058	-3.09363
JAK1	0.324227	4.64234	3.04411	0.00283936	0.0867058	-3.09373
SLC45A3	-0.420382	2.68023	-3.04197	0.00285821	0.087236	-3.09982
PAQR3	0.199318	1.07257	3.04062	0.00287019	0.0875503	-3.10368
XXbac-B33L19.4	-0.0981994	0.0736609	-3.04047	0.00287151	0.0875503	-3.1041
KCTD11	0.28036	2.74556	3.03955	0.00287969	0.0877044	-3.10672
LILRP2	0.0529129	0.0625873	3.0394	0.00288102	0.0877044	-3.10715
MASTL	0.261297	2.50424	3.03938	0.0028812	0.0877044	-3.1072
AP000783.1	0.145287	0.233789	3.03923	0.00288257	0.0877044	-3.10764
HTRA1	0.56409	4.73391	3.03895	0.00288507	0.0877348	-3.10844
PPP4R1	0.273565	2.8277	3.03836	0.00289033	0.0877983	-3.11012
ENKUR	0.116633	0.2365	3.03831	0.00289077	0.0877983	-3.11026
ELL3	-0.164843	0.783896	-3.03821	0.00289167	0.0877983	-3.11055
TMTC3	0.289172	1.7197	3.03726	0.00290015	0.0880098	-3.11324
TCTEX1D1	0.0861086	0.15239	3.03694	0.00290308	0.088053	-3.11417
LPHN2	0.358033	1.18974	3.03666	0.00290556	0.0880826	-3.11496
ARFGAP2	-0.201186	4.14334	-3.03638	0.0029081	0.0881136	-3.11576
LINC01314	-0.205575	0.152568	-3.03362	0.00293297	0.0887738	-3.12361
DFNA5	0.236326	0.541905	3.03352	0.00293389	0.0887738	-3.12389
CHMP7	0.268609	3.19056	3.03346	0.00293445	0.0887738	-3.12407
TMED7	0.472209	4.44372	3.03313	0.0029374	0.0888173	-3.125
WI2-1896O14.1	0.25424	0.468385	3.03233	0.00294466	0.0889322	-3.12727
RP11-109E24.1	0.0488545	0.03736	3.03226	0.00294533	0.0889322	-3.12748
RNASE2	0.247111	0.641068	3.03221	0.00294577	0.0889322	-3.12762
SGIP1	0.20461	0.462633	3.03158	0.00295146	0.0890577	-3.12939
TMEM167A	0.300084	3.93789	3.03068	0.00295965	0.0892063	-3.13194
IHH	-0.713925	5.1107	-3.03065	0.00295991	0.0892063	-3.13203
PCDHGA12	0.134149	0.278867	3.03054	0.00296096	0.0892063	-3.13235
SLC2A6	0.311987	1.36885	3.02856	0.00297908	0.0896696	-3.13797
RAD1	0.195365	2.25761	3.02842	0.00298041	0.0896696	-3.13838
A2M	0.597154	5.29964	3.02836	0.00298095	0.0896696	-3.13855
RARRES2	0.554054	4.37416	3.02738	0.00298998	0.089895	-3.14133
RPUSD3	-0.217509	2.93314	-3.02637	0.00299931	0.0901291	-3.1442
EVC	0.372076	0.9773	3.02609	0.00300185	0.090136	-3.14498
RP11-150O12.5	-0.210118	0.445376	-3.02587	0.00300387	0.090136	-3.1456
LINC00839	0.156713	0.362017	3.02584	0.00300417	0.090136	-3.14569
PPP2R5B	0.257165	2.93408	3.02516	0.00301046	0.0902672	-3.14762
RP11-105C19.1	-0.0444574	0.0191615	-3.02503	0.00301164	0.0902672	-3.14798
STAT3	0.244	4.61485	3.02457	0.00301598	0.0903508	-3.1493
CAND1	0.236542	3.20469	3.02414	0.00301999	0.0904247	-3.15052
C22orf34	0.109634	0.192345	3.02391	0.00302206	0.0904402	-3.15115
FAM159A	0.135774	0.198271	3.02345	0.00302633	0.0905218	-3.15246
TTC39C	0.221144	1.28184	3.02272	0.00303318	0.0906801	-3.15454
TNFSF12	0.39587	2.69663	3.02219	0.00303818	0.090783	-3.15605
CETP	0.207358	0.564505	3.02184	0.00304137	0.090832	-3.15702
PLAA	0.228208	3.31786	3.02154	0.00304426	0.0908717	-3.15789
HSPA4	0.242594	4.80572	3.02123	0.00304717	0.0909122	-3.15877
MIER1	0.322509	2.45517	3.02078	0.00305131	0.0909891	-3.16002
SLC25A40	0.304929	2.43676	3.01994	0.00305927	0.091156	-3.16242
VWF	0.571691	3.27571	3.01986	0.00306003	0.091156	-3.16265
NR2F1-AS1	0.130504	0.348112	3.01936	0.00306475	0.0912502	-3.16407
GNG4	-0.876034	2.47553	-3.0189	0.00306902	0.0913307	-3.16535
LRIG3	0.288473	2.85588	3.01773	0.00308012	0.0915973	-3.16867
EFS	0.276319	0.998645	3.01762	0.00308112	0.0915973	-3.16897
PLEKHG6	-0.408187	3.85203	-3.01658	0.00309106	0.0918461	-3.17193
IGKV2D-30	0.346825	0.367996	3.01637	0.00309301	0.0918573	-3.17251
SSTR2	0.0800734	0.182862	3.01479	0.0031081	0.092246	-3.17699
IGHD6-25	0.404098	0.350145	3.01467	0.00310926	0.092246	-3.17733
AC092634.2	-0.0804687	0.0338114	-3.01423	0.00311341	0.0922877	-3.17856
SCYL2	0.301716	3.1195	3.01407	0.00311497	0.0922877	-3.17902
GSG2	0.249648	1.54276	3.01402	0.0031154	0.0922877	-3.17915
FFAR2	0.391513	0.811927	3.01363	0.00311921	0.0923217	-3.18027
GPR124	0.440669	2.3041	3.01357	0.00311971	0.0923217	-3.18042
IGHD1-1	0.32322	0.235221	3.01311	0.0031242	0.0923883	-3.18174
RP5-899E9.1	0.147037	0.252601	3.01301	0.00312513	0.0923883	-3.18202
JUNB	0.461533	6.79984	3.01269	0.00312823	0.0924332	-3.18293
TRAF1	0.287382	1.57024	3.01226	0.00313231	0.0925069	-3.18413
C10orf55	0.120429	0.302204	3.01129	0.00314168	0.0927368	-3.18688
TAPBP	0.32067	5.91809	3.00968	0.00315726	0.093138	-3.19143
ROCK1	0.354002	2.16724	3.00955	0.00315846	0.093138	-3.19178
KIAA1279	0.212619	3.0569	3.00873	0.00316647	0.0933271	-3.19411
MBNL1	0.320105	3.5195	3.00758	0.00317768	0.09361	-3.19736
PCDHGB7	0.195117	0.467193	3.00728	0.00318053	0.0936469	-3.19818
ADCK1	-0.232345	1.90278	-3.00634	0.00318971	0.0938697	-3.20083
PRKRIRP3	0.00935514	0.00951802	3.00557	0.00319728	0.0940052	-3.20301
TICAM2	0.0241479	0.0419192	3.00543	0.00319865	0.0940052	-3.20341
MMAA	0.168239	1.29207	3.00538	0.00319914	0.0940052	-3.20355
OSTN-AS1	0.0774423	0.0898484	3.00489	0.00320395	0.0940708	-3.20493
CAMK1G	0.0938885	0.187106	3.0048	0.00320486	0.0940708	-3.20519
VEGFC	0.328762	1.20446	3.00452	0.00320756	0.0940708	-3.20596
IGKV1D-39	0.538455	0.604677	3.0045	0.00320782	0.0940708	-3.20604
PRRX2	0.41022	1.25661	3.00421	0.00321065	0.0941043	-3.20685
ZNF484	0.184569	0.961825	3.00405	0.00321219	0.0941043	-3.20729
G3BP1	0.259859	4.10441	3.00327	0.00321994	0.0942842	-3.20951
CD248	0.530181	3.85817	3.00285	0.00322408	0.0943581	-3.21069
IFITM3	0.476994	8.35504	3.00262	0.00322632	0.0943764	-3.21133
GSTCD	0.22554	1.69442	3.00185	0.00323399	0.0945154	-3.21351
ZC3HAV1	0.223651	2.82741	3.00181	0.00323431	0.0945154	-3.2136
[truncated: 56,389 more rows]
