# Supplementary material for: EPSTI1 as an immune biomarker predicts the prognosis of patients with stage III colon cancer
Source: Front Immunol. 2022 Oct 18;13:987394. doi: 10.3389/fimmu.2022.987394 (PMC9623419; doi:10.3389/fimmu.2022.987394)
Supplement: Supplementary file 3 [file Table_3.xlsx]

## Sheet: R3. cell signatures
Table S3 Gene Signatures of M1/M2 macrophage and pDC/mDC
CellType	Signature	Reference
M1 macrophage	NOS1, IL12A, FCGR1A, FCGR1BP, FCGR1CP, CD80, CXCR10, IL23A, CXCL9, CXCL10, CXCL11, CD86, IL1A, IL1B, IL6, TNF, HLA-DRA, CCL5, IRF5, IRF1, CD40, IDO1, KYNU, CCR7, NOS2, IL12B, HLA-DRB1, NOS3, HLA-DRB3, HLA-DRB4, HLA-DRB5	Azizi, Elham et al. “Single-Cell Map of Diverse Immune Phenotypes in the Breast Tumor Microenvironment.” Cell vol. 174,5 (2018): 1293-1308.e36. doi:10.1016/j.cell.2018.05.060
M2 macrophage	ARG1, IL10, FCGR2A, CD163, FCER2, CD200R1, PDCD1LG2, CD274, MARCO, CSF1R, MRC1, IL1RN, Il1R2, IL4R, CCL4, CCL13, CCL20, CCL17, CCL18, CCL22, CCL24, LYVE1, VEGFA, VEGFB, VEGFC, VEGFD, EGF, CTSA, CTSB, CTSC, CTSD, TGFB1, TGFB2, TGFB3, MMP14, MMP19, MMP9, CLEC7A, WNT7B, FASLG, TNFSF12, TNFSF8, CD276, VTCN1, MSR1, FN1, IRF4, ARG2, FCGR2B, FCGR2C	Azizi, Elham et al. “Single-Cell Map of Diverse Immune Phenotypes in the Breast Tumor Microenvironment.” Cell vol. 174,5 (2018): 1293-1308.e36. doi:10.1016/j.cell.2018.05.060
plasmacytoid DC	SLC7A5, PPP1R14B, CD2AP, APP, EPHB1, FLNB, MREG, NPC2, SPCS1, MAPKAPK2, IRF8, CCDC186, HHAT, AHI1, NPC1, PHEX, NUCB2, MAP1A, PLP2, PTPRS, CSF2RB, SCT, SOX4, AEBP1, FKBP2, ITM2C, GPM6B, KRT5, COBLL1, ANKRD36B, BCL11A, AHNAK2, LHFPL2, MAGED1, TCF4, SEPHS1, B4GALT1, LRRC36, NCF1C, AQP3, UGCG, USP24, SERPINF1, OFD1, LAMP1, POLB, IRF7, LAMP5, SPIB, ASPH, HSP90B1, PLAC8, FCHSD2, PAFAH2, CYFIP2, RUNX2, …	Nakaya, Helder I et al. “Systems biology of vaccination for seasonal influenza in humans.” Nature immunology vol. 12,8 786-95. 10 Jul. 2011, doi:10.1038/ni.2067
myeloid DC	SLC7A5,PPP1R14B,CD2AP,APP,EPHB1,FLNB,MREG,NPC2,SPCS1,MAPKAPK2,IRF8,CCDC186,HHAT,AHI1,NPC1,PHEX,NUCB2,MAP1A,PLP2,PTPRS,CSF2RB,SCT,SOX4,AEBP1,FKBP2,ITM2C,GPM6B,KRT5,COBLL1,ANKRD36B,BCL11A,AHNAK2,LHFPL2,MAGED1,TCF4,SEPHS1,B4GALT1,LRRC36,NCF1C,AQP3,UGCG,USP24,SERPINF1,OFD1,LAMP1,POLB,IRF7,LAMP5,SPIB,ASPH,HSP90B1,PLAC8,FCHSD2,PAFAH2,CYFIP2,RUNX2,RRBP1,ODC1,TRAF4,SMC6,ZDHHC17,ALOX5AP,CUX2,OGT,DUSP5,BLN…	Nakaya, Helder I et al. “Systems biology of vaccination for seasonal influenza in humans.” Nature immunology vol. 12,8 786-95. 10 Jul. 2011, doi:10.1038/ni.2067
